# Supplementary material for: Regulating adsorption selectivity by charge-polarized Auδ−-Cuδ+ site for stable glucose electrooxidation
Source: Nat Commun. 2026 Apr 23;17:4372. doi: 10.1038/s41467-026-72465-x (PMC13176337; doi:10.1038/s41467-026-72465-x)
Supplement: Supplementary file 3 — Supplementary Data 1 [file 41467_2026_72465_MOESM3_ESM.zip]

Archive with 20 entries (19 files):
- CIF/
- CIF/Supplementary Fig. 33a-b.cif
- CIF/Supplementary Fig. 33c-d.cif
- CIF/Supplementary Fig. 33e-f.cif
- CIF/Supplementary Fig. 34a-b.cif
- CIF/Supplementary Fig. 34c-d.cif
- CIF/Supplementary Fig. 34e-f.cif
- CIF/Supplementary Fig. 35a-b.cif
- CIF/Supplementary Fig. 35c-d.cif
- CIF/Supplementary Fig. 35e-f.cif
- CIF/Supplementary Fig. 36a-b.cif
- CIF/Supplementary Fig. 36c-d.cif
- CIF/Supplementary Fig. 37a-b.cif
- CIF/Supplementary Fig. 37c-d.cif
- CIF/Supplementary Fig. 38a-b.cif
- CIF/Supplementary Fig. 38c-d.cif
- CIF/Supplementary Fig. 39a-b.cif
- CIF/Supplementary Fig. 39c-d.cif
- CIF/Supplementary Fig. 40a-b.cif
- CIF/Supplementary Fig. 40c-d.cif
