# Supplementary material for: Regulating adsorption selectivity by charge-polarized Auδ−-Cuδ+ site for stable glucose electrooxidation
Source: Nat Commun. 2026 Apr 23;17:4372. doi: 10.1038/s41467-026-72465-x (PMC13176337; doi:10.1038/s41467-026-72465-x)
Supplement: Supplementary file 3 — Supplementary Data 1 [file 41467_2026_72465_MOESM3_ESM.zip › CIF/Supplementary Fig. 36a-b.cif]

#======================================================================
# CRYSTAL DATA
#----------------------------------------------------------------------
data_VESTA_phase_1

_chemical_name_common                  'Au4Cu2-RCOH+OH'
_cell_length_a                         14.419000
_cell_length_b                         14.419000
_cell_length_c                         27.063801
_cell_angle_alpha                      90.000000
_cell_angle_beta                       90.000000
_cell_angle_gamma                      120.000000
_cell_volume                           4872.924516
_space_group_name_H-M_alt              'P 1'
_space_group_IT_number                 1

loop_
_space_group_symop_operation_xyz
   'x, y, z'

loop_
   _atom_site_label
   _atom_site_occupancy
   _atom_site_fract_x
   _atom_site_fract_y
   _atom_site_fract_z
   _atom_site_adp_type
   _atom_site_U_iso_or_equiv
   _atom_site_type_symbol
   Au1        1.0     0.043860     0.114880     0.000000    Uiso  ? Au
   Au2        1.0     0.710530     0.248220     0.087000    Uiso  ? Au
   Au3        1.0     0.510530     0.648220     0.087000    Uiso  ? Au
   Au4        1.0     0.710530     0.848220     0.087000    Uiso  ? Au
   Au5        1.0     0.443860     0.114880     0.000000    Uiso  ? Au
   Au6        1.0     0.110530     0.048220     0.087000    Uiso  ? Au
   Au7        1.0     0.833120     0.921420     0.253850    Uiso  ? Au
   Au8        1.0     0.510530     0.048220     0.087000    Uiso  ? Au
   Au9        1.0     0.643860     0.914880     0.000000    Uiso  ? Au
   Au10       1.0     0.636900     0.109180     0.253970    Uiso  ? Au
   Au11       1.0     0.774330     0.176450     0.172190    Uiso  ? Au
   Au12       1.0     0.710530     0.048220     0.087000    Uiso  ? Au
   Au13       1.0     0.843860     0.114880     0.000000    Uiso  ? Au
   Au14       1.0     0.780610     0.379820     0.170370    Uiso  ? Au
   Au15       1.0     0.975300     0.182150     0.171710    Uiso  ? Au
   Au16       1.0     0.576200     0.784920     0.170150    Uiso  ? Au
   Au17       1.0     0.566810     0.974230     0.168780    Uiso  ? Au
   Au18       1.0     0.040330     0.117280     0.255260    Uiso  ? Au
   Au19       1.0     0.177380     0.382490     0.169460    Uiso  ? Au
   Au20       1.0     0.110530     0.248220     0.087000    Uiso  ? Au
   Au21       1.0     0.243860     0.314880     0.000000    Uiso  ? Au
   Au22       1.0     0.243040     0.313090     0.252090    Uiso  ? Au
   Au23       1.0     0.390990     0.390580     0.167780    Uiso  ? Au
   Au24       1.0     0.310530     0.248220     0.087000    Uiso  ? Au
   Au25       1.0     0.443860     0.314880     0.000000    Uiso  ? Au
   Au26       1.0     0.438200     0.305410     0.254090    Uiso  ? Au
   Au27       1.0     0.310530     0.848220     0.087000    Uiso  ? Au
   Au28       1.0     0.643860     0.314880     0.000000    Uiso  ? Au
   Au29       1.0     0.633280     0.305120     0.249380    Uiso  ? Au
   Au30       1.0     0.381610     0.174060     0.169140    Uiso  ? Au
   Au31       1.0     0.239500     0.112520     0.254760    Uiso  ? Au
   Au32       1.0     0.430490     0.908020     0.250030    Uiso  ? Au
   Au33       1.0     0.183500     0.771320     0.170680    Uiso  ? Au
   Au34       1.0     0.510530     0.248220     0.087000    Uiso  ? Au
   Au35       1.0     0.910530     0.648220     0.087000    Uiso  ? Au
   Au36       1.0     0.843860     0.514880     0.000000    Uiso  ? Au
   Au37       1.0     0.038510     0.910230     0.257300    Uiso  ? Au
   Au38       1.0     0.181510     0.983730     0.169120    Uiso  ? Au
   Au39       1.0     0.970970     0.982890     0.166860    Uiso  ? Au
   Au40       1.0     0.443860     0.514880     0.000000    Uiso  ? Au
   Au41       1.0     0.110530     0.848220     0.087000    Uiso  ? Au
   Au42       1.0     0.043860     0.914880     0.000000    Uiso  ? Au
   Au43       1.0     0.241410     0.515210     0.254540    Uiso  ? Au
   Au44       1.0     0.110530     0.448220     0.087000    Uiso  ? Au
   Au45       1.0     0.243860     0.914880     0.000000    Uiso  ? Au
   Au46       1.0     0.049180     0.518500     0.252750    Uiso  ? Au
   Au47       1.0     0.043860     0.514880     0.000000    Uiso  ? Au
   Au48       1.0     0.910530     0.248220     0.087000    Uiso  ? Au
   Au49       1.0     0.238950     0.908650     0.253810    Uiso  ? Au
   Au50       1.0     0.243860     0.514880     0.000000    Uiso  ? Au
   Au51       1.0     0.378540     0.579990     0.170590    Uiso  ? Au
   Au52       1.0     0.627730     0.503600     0.248230    Uiso  ? Au
   Au53       1.0     0.979300     0.782190     0.170630    Uiso  ? Au
   Au54       1.0     0.848710     0.704040     0.256840    Uiso  ? Au
   Au55       1.0     0.843860     0.714880     0.000000    Uiso  ? Au
   Au56       1.0     0.710530     0.648220     0.087000    Uiso  ? Au
   Au57       1.0     0.772460     0.574960     0.171820    Uiso  ? Au
   Au58       1.0     0.243860     0.714880     0.000000    Uiso  ? Au
   Au59       1.0     0.986000     0.573710     0.165220    Uiso  ? Au
   Au60       1.0     0.641320     0.709620     0.252400    Uiso  ? Au
   Au61       1.0     0.310530     0.648220     0.087000    Uiso  ? Au
   Au62       1.0     0.643860     0.714880     0.000000    Uiso  ? Au
   Au63       1.0     0.441660     0.717390     0.253960    Uiso  ? Au
   Au64       1.0     0.710530     0.448220     0.087000    Uiso  ? Au
   Au65       1.0     0.779000     0.781870     0.170040    Uiso  ? Au
   Au66       1.0     0.856740     0.315110     0.253630    Uiso  ? Au
   C1         1.0     0.798980     0.558340     0.379140    Uiso  ? C
   C2         1.0     0.821030     0.466190     0.386700    Uiso  ? C
   C3         1.0     0.682320     0.530390     0.384790    Uiso  ? C
   C4         1.0     0.551390     0.598480     0.366600    Uiso  ? C
   C5         1.0     0.539680     0.696730     0.368870    Uiso  ? C
   C6         1.0     0.670220     0.628870     0.372770    Uiso  ? C
   Cu1        1.0     0.310530     0.448220     0.087000    Uiso  ? Cu
   Cu2        1.0     0.576510     0.581310     0.167930    Uiso  ? Cu
   Cu3        1.0     0.510530     0.448220     0.087000    Uiso  ? Cu
   Cu4        1.0     0.643860     0.514880     0.000000    Uiso  ? Cu
   Cu5        1.0     0.858350     0.517440     0.245890    Uiso  ? Cu
   Cu6        1.0     0.180380     0.580410     0.168090    Uiso  ? Cu
   Cu7        1.0     0.910530     0.448220     0.087000    Uiso  ? Cu
   Cu8        1.0     0.042860     0.707380     0.246510    Uiso  ? Cu
   Cu9        1.0     0.110530     0.648220     0.087000    Uiso  ? Cu
   Cu10       1.0     0.246340     0.706530     0.246730    Uiso  ? Cu
   Cu11       1.0     0.979940     0.381060     0.168080    Uiso  ? Cu
   Cu12       1.0     0.910530     0.848220     0.087000    Uiso  ? Cu
   Cu13       1.0     0.043860     0.714880     0.000000    Uiso  ? Cu
   Cu14       1.0     0.843860     0.314880     0.000000    Uiso  ? Cu
   Cu15       1.0     0.573720     0.176110     0.169080    Uiso  ? Cu
   Cu16       1.0     0.574840     0.378080     0.166800    Uiso  ? Cu
   Cu17       1.0     0.443860     0.714880     0.000000    Uiso  ? Cu
   Cu18       1.0     0.373890     0.978840     0.167240    Uiso  ? Cu
   Cu19       1.0     0.647150     0.921690     0.245850    Uiso  ? Cu
   Cu20       1.0     0.443860     0.914880     0.000000    Uiso  ? Cu
   Cu21       1.0     0.843860     0.914880     0.000000    Uiso  ? Cu
   Cu22       1.0     0.510530     0.848220     0.087000    Uiso  ? Cu
   Cu23       1.0     0.443950     0.518160     0.252820    Uiso  ? Cu
   Cu24       1.0     0.375580     0.775610     0.168010    Uiso  ? Cu
   Cu25       1.0     0.776580     0.981970     0.168020    Uiso  ? Cu
   Cu26       1.0     0.243860     0.114880     0.000000    Uiso  ? Cu
   Cu27       1.0     0.310530     0.048220     0.087000    Uiso  ? Cu
   Cu28       1.0     0.442680     0.103180     0.244870    Uiso  ? Cu
   Cu29       1.0     0.643860     0.114880     0.000000    Uiso  ? Cu
   Cu30       1.0     0.836930     0.107670     0.247850    Uiso  ? Cu
   Cu31       1.0     0.910530     0.048220     0.087000    Uiso  ? Cu
   Cu32       1.0     0.043860     0.314880     0.000000    Uiso  ? Cu
   Cu33       1.0     0.047150     0.321700     0.247780    Uiso  ? Cu
   Cu34       1.0     0.177050     0.180800     0.169730    Uiso  ? Cu
   H1         1.0     0.790170     0.428360     0.422870    Uiso  ? H
   H2         1.0     0.784860     0.712590     0.419080    Uiso  ? H
   H3         1.0     0.783180     0.405140     0.357490    Uiso  ? H
   H4         1.0     0.518230     0.476290     0.325980    Uiso  ? H
   H5         1.0     0.824980     0.589660     0.340820    Uiso  ? H
   H6         1.0     0.656450     0.507510     0.423420    Uiso  ? H
   H7         1.0     0.961120     0.513230     0.354000    Uiso  ? H
   H8         1.0     0.507370     0.550860     0.399620    Uiso  ? H
   H9         1.0     0.570270     0.742830     0.403790    Uiso  ? H
   H10        1.0     0.931300     0.644960     0.414960    Uiso  ? H
   H11        1.0     0.646720     0.441280     0.323310    Uiso  ? H
   H12        1.0     0.709620     0.662630     0.336380    Uiso  ? H
   O1         1.0     0.861730     0.641860     0.413630    Uiso  ? O
   O2         1.0     0.612300     0.438480     0.355480    Uiso  ? O
   O3         1.0     0.934710     0.509370     0.387940    Uiso  ? O
   O4         1.0     0.504240     0.536830     0.322960    Uiso  ? O
   O5         1.0     0.715630     0.706750     0.410700    Uiso  ? O
   O6         1.0     0.499470     0.725420     0.336870    Uiso  ? O
   H125       1.0     0.344240     0.551090     0.336730    Uiso  ? H
   O126       1.0     0.386230     0.561420     0.306900    Uiso  ? O
