# Supplementary material for: Regulating adsorption selectivity by charge-polarized Auδ−-Cuδ+ site for stable glucose electrooxidation
Source: Nat Commun. 2026 Apr 23;17:4372. doi: 10.1038/s41467-026-72465-x (PMC13176337; doi:10.1038/s41467-026-72465-x)
Supplement: Supplementary file 3 — Supplementary Data 1 [file 41467_2026_72465_MOESM3_ESM.zip › CIF/Supplementary Fig. 37c-d.cif]

data_Cu111+OH-opt
_audit_creation_date              2025-10-16
_audit_creation_method            'Materials Studio'
_symmetry_space_group_name_H-M    'P1'
_symmetry_Int_Tables_number       1
_symmetry_cell_setting            triclinic
loop_
_symmetry_equiv_pos_as_xyz
  x,y,z
_cell_length_a                    12.7799
_cell_length_b                    12.7799
_cell_length_c                    24.2608
_cell_angle_alpha                 90.0000
_cell_angle_beta                  90.0000
_cell_angle_gamma                 120.0000
loop_
_atom_site_label
_atom_site_type_symbol
_atom_site_fract_x
_atom_site_fract_y
_atom_site_fract_z
_atom_site_U_iso_or_equiv
_atom_site_adp_type
_atom_site_occupancy
Cu1    Cu    0.10717   0.07366   0.10663   0.00000  Uiso   1.00
Cu2    Cu    0.64050   0.74033   0.02061   0.00000  Uiso   1.00
Cu3    Cu    0.70717   0.67366   0.10663   0.00000  Uiso   1.00
Cu4    Cu    0.44038   0.74297   0.27498   0.00000  Uiso   1.00
Cu5    Cu    0.57339   0.60623   0.19212   0.00000  Uiso   1.00
Cu6    Cu    0.44050   0.74033   0.02061   0.00000  Uiso   1.00
Cu7    Cu    0.50717   0.67366   0.10663   0.00000  Uiso   1.00
Cu8    Cu    0.24030   0.74080   0.27461   0.00000  Uiso   1.00
Cu9    Cu    0.37471   0.60629   0.19197   0.00000  Uiso   1.00
Cu10   Cu    0.24050   0.74033   0.02061   0.00000  Uiso   1.00
Cu11   Cu    0.30717   0.67366   0.10663   0.00000  Uiso   1.00
Cu12   Cu    0.04093   0.74059   0.27468   0.00000  Uiso   1.00
Cu13   Cu    0.17396   0.60739   0.19047   0.00000  Uiso   1.00
Cu14   Cu    0.04050   0.74033   0.02061   0.00000  Uiso   1.00
Cu15   Cu    0.10717   0.67366   0.10663   0.00000  Uiso   1.00
Cu16   Cu    0.84276   0.54059   0.27500   0.00000  Uiso   1.00
Cu17   Cu    0.97377   0.40714   0.19076   0.00000  Uiso   1.00
Cu18   Cu    0.84050   0.54033   0.02061   0.00000  Uiso   1.00
Cu19   Cu    0.90717   0.47366   0.10663   0.00000  Uiso   1.00
Cu20   Cu    0.64940   0.54513   0.27791   0.00000  Uiso   1.00
Cu21   Cu    0.77375   0.40737   0.19083   0.00000  Uiso   1.00
Cu22   Cu    0.64050   0.54033   0.02061   0.00000  Uiso   1.00
Cu23   Cu    0.77188   0.60606   0.19209   0.00000  Uiso   1.00
Cu24   Cu    0.64272   0.74492   0.27439   0.00000  Uiso   1.00
Cu25   Cu    0.90717   0.67366   0.10663   0.00000  Uiso   1.00
Cu26   Cu    0.84050   0.74033   0.02061   0.00000  Uiso   1.00
Cu27   Cu    0.84123   0.94115   0.27486   0.00000  Uiso   1.00
Cu28   Cu    0.97397   0.80691   0.19058   0.00000  Uiso   1.00
Cu29   Cu    0.84050   0.94033   0.02061   0.00000  Uiso   1.00
Cu30   Cu    0.90717   0.87366   0.10663   0.00000  Uiso   1.00
Cu31   Cu    0.64069   0.94139   0.27492   0.00000  Uiso   1.00
Cu32   Cu    0.77382   0.80660   0.19078   0.00000  Uiso   1.00
Cu33   Cu    0.64050   0.94033   0.02061   0.00000  Uiso   1.00
Cu34   Cu    0.70717   0.87366   0.10663   0.00000  Uiso   1.00
Cu35   Cu    0.44018   0.94058   0.27467   0.00000  Uiso   1.00
Cu36   Cu    0.57352   0.80671   0.19079   0.00000  Uiso   1.00
Cu37   Cu    0.70717   0.47366   0.10663   0.00000  Uiso   1.00
Cu38   Cu    0.44050   0.94033   0.02061   0.00000  Uiso   1.00
Cu39   Cu    0.24029   0.94021   0.27459   0.00000  Uiso   1.00
Cu40   Cu    0.37360   0.80711   0.19051   0.00000  Uiso   1.00
Cu41   Cu    0.24050   0.94033   0.02061   0.00000  Uiso   1.00
Cu42   Cu    0.30717   0.87366   0.10663   0.00000  Uiso   1.00
Cu43   Cu    0.04077   0.94040   0.27473   0.00000  Uiso   1.00
Cu44   Cu    0.17388   0.80718   0.19067   0.00000  Uiso   1.00
Cu45   Cu    0.04050   0.94033   0.02061   0.00000  Uiso   1.00
Cu46   Cu    0.10717   0.87366   0.10663   0.00000  Uiso   1.00
Cu47   Cu    0.84301   0.74259   0.27502   0.00000  Uiso   1.00
Cu48   Cu    0.97379   0.60729   0.19053   0.00000  Uiso   1.00
Cu49   Cu    0.50717   0.87366   0.10663   0.00000  Uiso   1.00
Cu50   Cu    0.43545   0.54499   0.27738   0.00000  Uiso   1.00
Cu51   Cu    0.57331   0.40772   0.19232   0.00000  Uiso   1.00
Cu52   Cu    0.44050   0.54033   0.02061   0.00000  Uiso   1.00
Cu53   Cu    0.04050   0.34033   0.02061   0.00000  Uiso   1.00
Cu54   Cu    0.10717   0.27366   0.10663   0.00000  Uiso   1.00
Cu55   Cu    0.84042   0.14033   0.27476   0.00000  Uiso   1.00
Cu56   Cu    0.97392   0.00702   0.19077   0.00000  Uiso   1.00
Cu57   Cu    0.84050   0.14033   0.02061   0.00000  Uiso   1.00
Cu58   Cu    0.90717   0.07366   0.10663   0.00000  Uiso   1.00
Cu59   Cu    0.64059   0.13995   0.27497   0.00000  Uiso   1.00
Cu60   Cu    0.77389   0.00704   0.19082   0.00000  Uiso   1.00
Cu61   Cu    0.64050   0.14033   0.02061   0.00000  Uiso   1.00
Cu62   Cu    0.70717   0.07366   0.10663   0.00000  Uiso   1.00
Cu63   Cu    0.44028   0.13849   0.27508   0.00000  Uiso   1.00
Cu64   Cu    0.57383   0.00713   0.19085   0.00000  Uiso   1.00
Cu65   Cu    0.44050   0.14033   0.02061   0.00000  Uiso   1.00
Cu66   Cu    0.50717   0.07366   0.10663   0.00000  Uiso   1.00
Cu67   Cu    0.23834   0.13827   0.27505   0.00000  Uiso   1.00
Cu68   Cu    0.37368   0.00729   0.19056   0.00000  Uiso   1.00
Cu69   Cu    0.24050   0.14033   0.02061   0.00000  Uiso   1.00
Cu70   Cu    0.30717   0.07366   0.10663   0.00000  Uiso   1.00
Cu71   Cu    0.03960   0.13976   0.27485   0.00000  Uiso   1.00
Cu72   Cu    0.17418   0.00723   0.19053   0.00000  Uiso   1.00
Cu73   Cu    0.04050   0.14033   0.02061   0.00000  Uiso   1.00
Cu74   Cu    0.17429   0.20720   0.19074   0.00000  Uiso   1.00
Cu75   Cu    0.03955   0.34024   0.27482   0.00000  Uiso   1.00
Cu76   Cu    0.30717   0.27366   0.10663   0.00000  Uiso   1.00
Cu77   Cu    0.84050   0.34033   0.02061   0.00000  Uiso   1.00
Cu78   Cu    0.37491   0.40768   0.19214   0.00000  Uiso   1.00
Cu79   Cu    0.24050   0.54033   0.02061   0.00000  Uiso   1.00
Cu80   Cu    0.30717   0.47366   0.10663   0.00000  Uiso   1.00
Cu81   Cu    0.04049   0.54071   0.27465   0.00000  Uiso   1.00
Cu82   Cu    0.17431   0.40757   0.19078   0.00000  Uiso   1.00
Cu83   Cu    0.04050   0.54033   0.02061   0.00000  Uiso   1.00
Cu84   Cu    0.10717   0.47366   0.10663   0.00000  Uiso   1.00
Cu85   Cu    0.84104   0.34016   0.27489   0.00000  Uiso   1.00
Cu86   Cu    0.97390   0.20703   0.19078   0.00000  Uiso   1.00
Cu87   Cu    0.24050   0.34033   0.02061   0.00000  Uiso   1.00
Cu88   Cu    0.90717   0.27366   0.10663   0.00000  Uiso   1.00
Cu89   Cu    0.64256   0.33850   0.27451   0.00000  Uiso   1.00
Cu90   Cu    0.77379   0.20705   0.19086   0.00000  Uiso   1.00
Cu91   Cu    0.64050   0.34033   0.02061   0.00000  Uiso   1.00
Cu92   Cu    0.70717   0.27366   0.10663   0.00000  Uiso   1.00
Cu93   Cu    0.43612   0.33218   0.27820   0.00000  Uiso   1.00
Cu94   Cu    0.57346   0.20728   0.19087   0.00000  Uiso   1.00
Cu95   Cu    0.44050   0.34033   0.02061   0.00000  Uiso   1.00
Cu96   Cu    0.50717   0.27366   0.10663   0.00000  Uiso   1.00
Cu97   Cu    0.23612   0.33828   0.27439   0.00000  Uiso   1.00
Cu98   Cu    0.37489   0.20934   0.19222   0.00000  Uiso   1.00
Cu99   Cu    0.23801   0.54070   0.27498   0.00000  Uiso   1.00
Cu100  Cu    0.50717   0.47366   0.10663   0.00000  Uiso   1.00
H101   H     0.50682   0.47934   0.37098   0.00000  Uiso   1.00
O102   O     0.50717   0.47589   0.33089   0.00000  Uiso   1.00
loop_
_geom_bond_atom_site_label_1
_geom_bond_atom_site_label_2
_geom_bond_distance
_geom_bond_site_symmetry_2
_ccdc_geom_bond_type
Cu20   O102    2.032   .     S
Cu50   O102    2.028   .     S
Cu93   O102    2.041   .     S
H101   O102    0.974   .     S
