# Supplementary material for: Regulating adsorption selectivity by charge-polarized Auδ−-Cuδ+ site for stable glucose electrooxidation
Source: Nat Commun. 2026 Apr 23;17:4372. doi: 10.1038/s41467-026-72465-x (PMC13176337; doi:10.1038/s41467-026-72465-x)
Supplement: Supplementary file 3 — Supplementary Data 1 [file 41467_2026_72465_MOESM3_ESM.zip › CIF/Supplementary Fig. 39a-b.cif]

data_Au4Cu2-RCO+OH
_audit_creation_date              2025-04-17
_audit_creation_method            'Materials Studio'
_symmetry_space_group_name_H-M    'P1'
_symmetry_Int_Tables_number       1
_symmetry_cell_setting            triclinic
loop_
_symmetry_equiv_pos_as_xyz
  x,y,z
_cell_length_a                    14.4190
_cell_length_b                    14.4190
_cell_length_c                    27.0638
_cell_angle_alpha                 90.0000
_cell_angle_beta                  90.0000
_cell_angle_gamma                 120.0000
loop_
_atom_site_label
_atom_site_type_symbol
_atom_site_fract_x
_atom_site_fract_y
_atom_site_fract_z
_atom_site_U_iso_or_equiv
_atom_site_adp_type
_atom_site_occupancy
Au1    Au    0.04386   0.11488   0.00000   0.00000  Uiso   1.00
Au2    Au    0.71053   0.24822   0.08700   0.00000  Uiso   1.00
Au3    Au    0.51053   0.64822   0.08700   0.00000  Uiso   1.00
Au4    Au    0.71053   0.84822   0.08700   0.00000  Uiso   1.00
Au5    Au    0.44386   0.11488   0.00000   0.00000  Uiso   1.00
Au6    Au    0.11053   0.04822   0.08700   0.00000  Uiso   1.00
Au7    Au    0.82921   0.91875   0.25372   0.00000  Uiso   1.00
Au8    Au    0.51053   0.04822   0.08700   0.00000  Uiso   1.00
Au9    Au    0.64386   0.91488   0.00000   0.00000  Uiso   1.00
Au10   Au    0.63749   0.10908   0.25410   0.00000  Uiso   1.00
Au11   Au    0.77443   0.17612   0.17198   0.00000  Uiso   1.00
Au12   Au    0.71053   0.04822   0.08700   0.00000  Uiso   1.00
Au13   Au    0.84386   0.11488   0.00000   0.00000  Uiso   1.00
Au14   Au    0.78304   0.38094   0.16960   0.00000  Uiso   1.00
Au15   Au    0.97518   0.18166   0.17177   0.00000  Uiso   1.00
Au16   Au    0.57575   0.78363   0.17025   0.00000  Uiso   1.00
Au17   Au    0.56741   0.97424   0.16869   0.00000  Uiso   1.00
Au18   Au    0.03624   0.11234   0.25486   0.00000  Uiso   1.00
Au19   Au    0.17820   0.38027   0.17010   0.00000  Uiso   1.00
Au20   Au    0.11053   0.24822   0.08700   0.00000  Uiso   1.00
Au21   Au    0.24386   0.31488   0.00000   0.00000  Uiso   1.00
Au22   Au    0.23820   0.31598   0.25785   0.00000  Uiso   1.00
Au23   Au    0.38573   0.38611   0.16769   0.00000  Uiso   1.00
Au24   Au    0.31053   0.24822   0.08700   0.00000  Uiso   1.00
Au25   Au    0.44386   0.31488   0.00000   0.00000  Uiso   1.00
Au26   Au    0.44424   0.30557   0.25162   0.00000  Uiso   1.00
Au27   Au    0.31053   0.84822   0.08700   0.00000  Uiso   1.00
Au28   Au    0.64386   0.31488   0.00000   0.00000  Uiso   1.00
Au29   Au    0.64047   0.30905   0.24953   0.00000  Uiso   1.00
Au30   Au    0.38110   0.17264   0.16886   0.00000  Uiso   1.00
Au31   Au    0.23898   0.11544   0.25374   0.00000  Uiso   1.00
Au32   Au    0.43135   0.90807   0.25034   0.00000  Uiso   1.00
Au33   Au    0.18292   0.77140   0.17068   0.00000  Uiso   1.00
Au34   Au    0.51053   0.24822   0.08700   0.00000  Uiso   1.00
Au35   Au    0.91053   0.64822   0.08700   0.00000  Uiso   1.00
Au36   Au    0.84386   0.51488   0.00000   0.00000  Uiso   1.00
Au37   Au    0.03787   0.90896   0.25703   0.00000  Uiso   1.00
Au38   Au    0.17996   0.98377   0.16921   0.00000  Uiso   1.00
Au39   Au    0.96853   0.98067   0.16646   0.00000  Uiso   1.00
Au40   Au    0.44386   0.51488   0.00000   0.00000  Uiso   1.00
Au41   Au    0.11053   0.84822   0.08700   0.00000  Uiso   1.00
Au42   Au    0.04386   0.91488   0.00000   0.00000  Uiso   1.00
Au43   Au    0.24369   0.51980   0.25445   0.00000  Uiso   1.00
Au44   Au    0.11053   0.44822   0.08700   0.00000  Uiso   1.00
Au45   Au    0.24386   0.91488   0.00000   0.00000  Uiso   1.00
Au46   Au    0.04884   0.51874   0.25167   0.00000  Uiso   1.00
Au47   Au    0.04386   0.51488   0.00000   0.00000  Uiso   1.00
Au48   Au    0.91053   0.24822   0.08700   0.00000  Uiso   1.00
Au49   Au    0.24060   0.91116   0.25318   0.00000  Uiso   1.00
Au50   Au    0.24386   0.51488   0.00000   0.00000  Uiso   1.00
Au51   Au    0.37632   0.57975   0.16914   0.00000  Uiso   1.00
Au52   Au    0.63206   0.50715   0.25380   0.00000  Uiso   1.00
Au53   Au    0.97614   0.78097   0.17052   0.00000  Uiso   1.00
Au54   Au    0.84659   0.70231   0.25794   0.00000  Uiso   1.00
Au55   Au    0.84386   0.71488   0.00000   0.00000  Uiso   1.00
Au56   Au    0.71053   0.64822   0.08700   0.00000  Uiso   1.00
Au57   Au    0.76918   0.57273   0.17239   0.00000  Uiso   1.00
Au58   Au    0.24386   0.71488   0.00000   0.00000  Uiso   1.00
Au59   Au    0.98479   0.57538   0.16555   0.00000  Uiso   1.00
Au60   Au    0.63751   0.70704   0.25509   0.00000  Uiso   1.00
Au61   Au    0.31053   0.64822   0.08700   0.00000  Uiso   1.00
Au62   Au    0.64386   0.71488   0.00000   0.00000  Uiso   1.00
Au63   Au    0.44162   0.71700   0.25446   0.00000  Uiso   1.00
Au64   Au    0.71053   0.44822   0.08700   0.00000  Uiso   1.00
Au65   Au    0.77497   0.77889   0.17089   0.00000  Uiso   1.00
Au66   Au    0.85584   0.31466   0.25345   0.00000  Uiso   1.00
C67    C     0.41881   0.36036   0.38351   0.00000  Uiso   1.00
C68    C     0.39161   0.43361   0.35292   0.00000  Uiso   1.00
C69    C     0.27143   0.37451   0.33982   0.00000  Uiso   1.00
C70    C     0.68574   0.36511   0.41100   0.00000  Uiso   1.00
C71    C     0.53977   0.39862   0.37854   0.00000  Uiso   1.00
C72    C     0.57888   0.35816   0.42140   0.00000  Uiso   1.00
Cu73   Cu    0.31053   0.44822   0.08700   0.00000  Uiso   1.00
Cu74   Cu    0.57609   0.57625   0.16759   0.00000  Uiso   1.00
Cu75   Cu    0.51053   0.44822   0.08700   0.00000  Uiso   1.00
Cu76   Cu    0.64386   0.51488   0.00000   0.00000  Uiso   1.00
Cu77   Cu    0.85367   0.51466   0.24696   0.00000  Uiso   1.00
Cu78   Cu    0.17903   0.57945   0.16786   0.00000  Uiso   1.00
Cu79   Cu    0.91053   0.44822   0.08700   0.00000  Uiso   1.00
Cu80   Cu    0.04241   0.70935   0.24639   0.00000  Uiso   1.00
Cu81   Cu    0.11053   0.64822   0.08700   0.00000  Uiso   1.00
Cu82   Cu    0.24764   0.70847   0.24646   0.00000  Uiso   1.00
Cu83   Cu    0.98170   0.38248   0.16793   0.00000  Uiso   1.00
Cu84   Cu    0.91053   0.84822   0.08700   0.00000  Uiso   1.00
Cu85   Cu    0.04386   0.71488   0.00000   0.00000  Uiso   1.00
Cu86   Cu    0.84386   0.31488   0.00000   0.00000  Uiso   1.00
Cu87   Cu    0.57532   0.17768   0.16905   0.00000  Uiso   1.00
Cu88   Cu    0.57444   0.38032   0.16765   0.00000  Uiso   1.00
Cu89   Cu    0.44386   0.71488   0.00000   0.00000  Uiso   1.00
Cu90   Cu    0.77516   0.98102   0.16815   0.00000  Uiso   1.00
Cu91   Cu    0.64387   0.91924   0.24646   0.00000  Uiso   1.00
Cu92   Cu    0.44386   0.91488   0.00000   0.00000  Uiso   1.00
Cu93   Cu    0.84386   0.91488   0.00000   0.00000  Uiso   1.00
Cu94   Cu    0.51053   0.84822   0.08700   0.00000  Uiso   1.00
Cu95   Cu    0.45110   0.52109   0.24491   0.00000  Uiso   1.00
Cu96   Cu    0.37659   0.77756   0.16755   0.00000  Uiso   1.00
Cu97   Cu    0.37377   0.97777   0.16731   0.00000  Uiso   1.00
Cu98   Cu    0.24386   0.11488   0.00000   0.00000  Uiso   1.00
Cu99   Cu    0.31053   0.04822   0.08700   0.00000  Uiso   1.00
Cu100  Cu    0.44563   0.10455   0.24431   0.00000  Uiso   1.00
Cu101  Cu    0.64386   0.11488   0.00000   0.00000  Uiso   1.00
Cu102  Cu    0.83561   0.10640   0.24770   0.00000  Uiso   1.00
Cu103  Cu    0.91053   0.04822   0.08700   0.00000  Uiso   1.00
Cu104  Cu    0.04386   0.31488   0.00000   0.00000  Uiso   1.00
Cu105  Cu    0.04492   0.32316   0.24717   0.00000  Uiso   1.00
Cu106  Cu    0.17750   0.18393   0.17085   0.00000  Uiso   1.00
H107   H     0.39812   0.36672   0.42220   0.00000  Uiso   1.00
H108   H     0.62931   0.53310   0.34201   0.00000  Uiso   1.00
H109   H     0.53444   0.21813   0.45009   0.00000  Uiso   1.00
H110   H     0.76567   0.30564   0.44576   0.00000  Uiso   1.00
H111   H     0.43576   0.45213   0.31715   0.00000  Uiso   1.00
H112   H     0.49511   0.56316   0.38411   0.00000  Uiso   1.00
H113   H     0.54782   0.36368   0.34341   0.00000  Uiso   1.00
H114   H     0.74913   0.44950   0.40692   0.00000  Uiso   1.00
H115   H     0.38294   0.21211   0.38616   0.00000  Uiso   1.00
H116   H     0.67983   0.32119   0.37650   0.00000  Uiso   1.00
H117   H     0.58698   0.40685   0.45452   0.00000  Uiso   1.00
O118   O     0.49891   0.24839   0.43055   0.00000  Uiso   1.00
O119   O     0.70495   0.31538   0.45275   0.00000  Uiso   1.00
O120   O     0.41725   0.52827   0.37882   0.00000  Uiso   1.00
O121   O     0.35750   0.25246   0.36649   0.00000  Uiso   1.00
O122   O     0.60495   0.51341   0.37637   0.00000  Uiso   1.00
O123   O     0.20177   0.35973   0.36835   0.00000  Uiso   1.00
H124   H     0.04375   0.27717   0.34089   0.00000  Uiso   1.00
O125   O     0.06460   0.24919   0.31278   0.00000  Uiso   1.00
loop_
_geom_bond_atom_site_label_1
_geom_bond_atom_site_label_2
_geom_bond_distance
_geom_bond_site_symmetry_2
_ccdc_geom_bond_type
C67    C68     1.539   .     S
C67    C71     1.550   .     S
C67    H107    1.105   .     S
C67    O121    1.428   .     S
C68    C69     1.542   .     S
C68    H111    1.115   .     S
C68    O120    1.409   .     S
C69    O123    1.199   .     T
C70    C72     1.519   .     S
C70    H114    1.103   .     S
C70    H116    1.107   .     S
C70    O119    1.438   .     S
C71    C72     1.527   .     S
C71    H113    1.109   .     S
C71    O122    1.439   .     S
C72    H117    1.108   .     S
C72    O118    1.439   .     S
Cu105  O125    2.162   .     S
H108   O122    0.985   .     S
H109   O118    0.978   .     S
H110   O119    0.972   .     S
H112   O120    0.984   .     S
H115   O121    0.985   .     S
H124   O125    0.976   .     S
