# Supplementary material for: Regulating adsorption selectivity by charge-polarized Auδ−-Cuδ+ site for stable glucose electrooxidation
Source: Nat Commun. 2026 Apr 23;17:4372. doi: 10.1038/s41467-026-72465-x (PMC13176337; doi:10.1038/s41467-026-72465-x)
Supplement: Supplementary file 3 — Supplementary Data 1 [file 41467_2026_72465_MOESM3_ESM.zip › CIF/Supplementary Fig. 39c-d.cif]

data_Au111-RCO+OH
_audit_creation_date              2025-04-17
_audit_creation_method            'Materials Studio'
_symmetry_space_group_name_H-M    'P1'
_symmetry_Int_Tables_number       1
_symmetry_cell_setting            triclinic
loop_
_symmetry_equiv_pos_as_xyz
  x,y,z
_cell_length_a                    14.4190
_cell_length_b                    14.4190
_cell_length_c                    27.0638
_cell_angle_alpha                 90.0000
_cell_angle_beta                  90.0000
_cell_angle_gamma                 120.0000
loop_
_atom_site_label
_atom_site_type_symbol
_atom_site_fract_x
_atom_site_fract_y
_atom_site_fract_z
_atom_site_U_iso_or_equiv
_atom_site_adp_type
_atom_site_occupancy
Au1    Au    0.04386   0.11488   0.00000   0.00000  Uiso   1.00
Au2    Au    0.11053   0.24822   0.08700   0.00000  Uiso   1.00
Au3    Au    0.17791   0.38200   0.17583   0.00000  Uiso   1.00
Au4    Au    0.04584   0.11628   0.26705   0.00000  Uiso   1.00
Au5    Au    0.17797   0.18222   0.17572   0.00000  Uiso   1.00
Au6    Au    0.11053   0.04822   0.08700   0.00000  Uiso   1.00
Au7    Au    0.24386   0.11488   0.00000   0.00000  Uiso   1.00
Au8    Au    0.24462   0.11555   0.26753   0.00000  Uiso   1.00
Au9    Au    0.37757   0.18187   0.17526   0.00000  Uiso   1.00
Au10   Au    0.31053   0.04822   0.08700   0.00000  Uiso   1.00
Au11   Au    0.44386   0.11488   0.00000   0.00000  Uiso   1.00
Au12   Au    0.44509   0.11567   0.26654   0.00000  Uiso   1.00
Au13   Au    0.57764   0.18265   0.17549   0.00000  Uiso   1.00
Au14   Au    0.64386   0.11488   0.00000   0.00000  Uiso   1.00
Au15   Au    0.64556   0.11605   0.26597   0.00000  Uiso   1.00
Au16   Au    0.77827   0.18237   0.17541   0.00000  Uiso   1.00
Au17   Au    0.71053   0.04822   0.08700   0.00000  Uiso   1.00
Au18   Au    0.84386   0.11488   0.00000   0.00000  Uiso   1.00
Au19   Au    0.84581   0.11639   0.26611   0.00000  Uiso   1.00
Au20   Au    0.97862   0.18254   0.17573   0.00000  Uiso   1.00
Au21   Au    0.91053   0.04822   0.08700   0.00000  Uiso   1.00
Au22   Au    0.04386   0.31488   0.00000   0.00000  Uiso   1.00
Au23   Au    0.24386   0.31488   0.00000   0.00000  Uiso   1.00
Au24   Au    0.24403   0.31534   0.26777   0.00000  Uiso   1.00
Au25   Au    0.31053   0.44822   0.08700   0.00000  Uiso   1.00
Au26   Au    0.37783   0.58205   0.17531   0.00000  Uiso   1.00
Au27   Au    0.91053   0.84822   0.08700   0.00000  Uiso   1.00
Au28   Au    0.84386   0.31488   0.00000   0.00000  Uiso   1.00
Au29   Au    0.37760   0.38210   0.17553   0.00000  Uiso   1.00
Au30   Au    0.31053   0.24822   0.08700   0.00000  Uiso   1.00
Au31   Au    0.44386   0.31488   0.00000   0.00000  Uiso   1.00
Au32   Au    0.44240   0.31291   0.26473   0.00000  Uiso   1.00
Au33   Au    0.57860   0.38292   0.17644   0.00000  Uiso   1.00
Au34   Au    0.51053   0.24822   0.08700   0.00000  Uiso   1.00
Au35   Au    0.64386   0.31488   0.00000   0.00000  Uiso   1.00
Au36   Au    0.64593   0.31488   0.26630   0.00000  Uiso   1.00
Au37   Au    0.04590   0.31605   0.26750   0.00000  Uiso   1.00
Au38   Au    0.77806   0.38194   0.17543   0.00000  Uiso   1.00
Au39   Au    0.84630   0.31557   0.26658   0.00000  Uiso   1.00
Au40   Au    0.97853   0.98265   0.17555   0.00000  Uiso   1.00
Au41   Au    0.97836   0.38216   0.17571   0.00000  Uiso   1.00
Au42   Au    0.91053   0.24822   0.08700   0.00000  Uiso   1.00
Au43   Au    0.04386   0.51488   0.00000   0.00000  Uiso   1.00
Au44   Au    0.04642   0.51599   0.26703   0.00000  Uiso   1.00
Au45   Au    0.17798   0.58211   0.17567   0.00000  Uiso   1.00
Au46   Au    0.11053   0.44822   0.08700   0.00000  Uiso   1.00
Au47   Au    0.24386   0.51488   0.00000   0.00000  Uiso   1.00
Au48   Au    0.24429   0.51569   0.26719   0.00000  Uiso   1.00
Au49   Au    0.71053   0.24822   0.08700   0.00000  Uiso   1.00
Au50   Au    0.44386   0.51488   0.00000   0.00000  Uiso   1.00
Au51   Au    0.51053   0.04822   0.08700   0.00000  Uiso   1.00
Au52   Au    0.57911   0.58092   0.17661   0.00000  Uiso   1.00
Au53   Au    0.64722   0.71867   0.26404   0.00000  Uiso   1.00
Au54   Au    0.64386   0.51488   0.00000   0.00000  Uiso   1.00
Au55   Au    0.64758   0.51655   0.27117   0.00000  Uiso   1.00
Au56   Au    0.77741   0.58126   0.17640   0.00000  Uiso   1.00
Au57   Au    0.71053   0.44822   0.08700   0.00000  Uiso   1.00
Au58   Au    0.84386   0.51488   0.00000   0.00000  Uiso   1.00
Au59   Au    0.84852   0.51537   0.26549   0.00000  Uiso   1.00
Au60   Au    0.97834   0.58223   0.17530   0.00000  Uiso   1.00
Au61   Au    0.44298   0.51548   0.26429   0.00000  Uiso   1.00
Au62   Au    0.04386   0.71488   0.00000   0.00000  Uiso   1.00
Au63   Au    0.51053   0.44822   0.08700   0.00000  Uiso   1.00
Au64   Au    0.04627   0.71608   0.26634   0.00000  Uiso   1.00
Au65   Au    0.11053   0.64822   0.08700   0.00000  Uiso   1.00
Au66   Au    0.24386   0.71488   0.00000   0.00000  Uiso   1.00
Au67   Au    0.24538   0.71586   0.26643   0.00000  Uiso   1.00
Au68   Au    0.37763   0.78249   0.17498   0.00000  Uiso   1.00
Au69   Au    0.31053   0.64822   0.08700   0.00000  Uiso   1.00
Au70   Au    0.44386   0.71488   0.00000   0.00000  Uiso   1.00
Au71   Au    0.44493   0.71730   0.26447   0.00000  Uiso   1.00
Au72   Au    0.57790   0.78165   0.17492   0.00000  Uiso   1.00
Au73   Au    0.51053   0.64822   0.08700   0.00000  Uiso   1.00
Au74   Au    0.64386   0.71488   0.00000   0.00000  Uiso   1.00
Au75   Au    0.17834   0.78255   0.17554   0.00000  Uiso   1.00
Au76   Au    0.77883   0.78230   0.17501   0.00000  Uiso   1.00
Au77   Au    0.91053   0.44822   0.08700   0.00000  Uiso   1.00
Au78   Au    0.84646   0.91762   0.26609   0.00000  Uiso   1.00
Au79   Au    0.84386   0.71488   0.00000   0.00000  Uiso   1.00
Au80   Au    0.84906   0.71925   0.26488   0.00000  Uiso   1.00
Au81   Au    0.97859   0.78212   0.17521   0.00000  Uiso   1.00
Au82   Au    0.91053   0.64822   0.08700   0.00000  Uiso   1.00
Au83   Au    0.04386   0.91488   0.00000   0.00000  Uiso   1.00
Au84   Au    0.04667   0.91699   0.26675   0.00000  Uiso   1.00
Au85   Au    0.17803   0.98254   0.17580   0.00000  Uiso   1.00
Au86   Au    0.11053   0.84822   0.08700   0.00000  Uiso   1.00
Au87   Au    0.24386   0.91488   0.00000   0.00000  Uiso   1.00
Au88   Au    0.24557   0.91607   0.26654   0.00000  Uiso   1.00
Au89   Au    0.71053   0.64822   0.08700   0.00000  Uiso   1.00
Au90   Au    0.31053   0.84822   0.08700   0.00000  Uiso   1.00
Au91   Au    0.37784   0.98234   0.17546   0.00000  Uiso   1.00
Au92   Au    0.44386   0.91488   0.00000   0.00000  Uiso   1.00
Au93   Au    0.44527   0.91658   0.26598   0.00000  Uiso   1.00
Au94   Au    0.57793   0.98248   0.17534   0.00000  Uiso   1.00
Au95   Au    0.51053   0.84822   0.08700   0.00000  Uiso   1.00
Au96   Au    0.64386   0.91488   0.00000   0.00000  Uiso   1.00
Au97   Au    0.64553   0.91668   0.26564   0.00000  Uiso   1.00
Au98   Au    0.77836   0.98243   0.17530   0.00000  Uiso   1.00
Au99   Au    0.71053   0.84822   0.08700   0.00000  Uiso   1.00
Au100  Au    0.84386   0.91488   0.00000   0.00000  Uiso   1.00
C101   C     0.51438   0.42356   0.38043   0.00000  Uiso   1.00
C102   C     0.46665   0.49591   0.39248   0.00000  Uiso   1.00
C103   C     0.61950   0.48905   0.35084   0.00000  Uiso   1.00
C104   C     0.30392   0.49728   0.42760   0.00000  Uiso   1.00
C105   C     0.18397   0.43611   0.43737   0.00000  Uiso   1.00
C106   C     0.34640   0.42818   0.40506   0.00000  Uiso   1.00
H107   H     0.14055   0.39708   0.40301   0.00000  Uiso   1.00
H108   H     0.43741   0.59746   0.35780   0.00000  Uiso   1.00
H109   H     0.16485   0.37512   0.46623   0.00000  Uiso   1.00
H110   H     0.47163   0.35290   0.44304   0.00000  Uiso   1.00
H111   H     0.30377   0.39207   0.37004   0.00000  Uiso   1.00
H112   H     0.34618   0.53046   0.46303   0.00000  Uiso   1.00
H113   H     0.45835   0.35649   0.35605   0.00000  Uiso   1.00
H114   H     0.08163   0.48691   0.45108   0.00000  Uiso   1.00
H115   H     0.28488   0.61474   0.40366   0.00000  Uiso   1.00
H116   H     0.27515   0.27689   0.42667   0.00000  Uiso   1.00
H117   H     0.51174   0.54450   0.42489   0.00000  Uiso   1.00
O118   O     0.15853   0.51572   0.45348   0.00000  Uiso   1.00
O119   O     0.53856   0.38606   0.42389   0.00000  Uiso   1.00
O120   O     0.48173   0.56396   0.35129   0.00000  Uiso   1.00
O121   O     0.32995   0.34540   0.43987   0.00000  Uiso   1.00
O122   O     0.32863   0.58340   0.39377   0.00000  Uiso   1.00
O123   O     0.70330   0.54964   0.36987   0.00000  Uiso   1.00
H124   H     0.80249   0.71363   0.35016   0.00000  Uiso   1.00
O125   O     0.73085   0.67812   0.33544   0.00000  Uiso   1.00
loop_
_geom_bond_atom_site_label_1
_geom_bond_atom_site_label_2
_geom_bond_distance
_geom_bond_site_symmetry_2
_ccdc_geom_bond_type
Au55   C103    2.193   .     S
C101   C102    1.545   .     S
C101   C103    1.549   .     S
C101   H113    1.115   .     S
C101   O119    1.409   .     S
C102   C106    1.544   .     S
C102   H117    1.108   .     S
C102   O120    1.428   .     S
C103   O123    1.197   .     D
C104   C105    1.521   .     S
C104   C106    1.533   .     S
C104   H112    1.108   .     S
C104   O122    1.437   .     S
C105   H107    1.105   .     S
C105   H109    1.103   .     S
C105   O118    1.437   .     S
C106   H111    1.108   .     S
C106   O121    1.444   .     S
H108   O120    0.990   .     S
H110   O119    0.983   .     S
H114   O118    0.972   .     S
H115   O122    0.979   .     S
H116   O121    0.973   .     S
H124   O125    0.979   .     S
