# Supplementary material for: Regulating adsorption selectivity by charge-polarized Auδ−-Cuδ+ site for stable glucose electrooxidation
Source: Nat Commun. 2026 Apr 23;17:4372. doi: 10.1038/s41467-026-72465-x (PMC13176337; doi:10.1038/s41467-026-72465-x)
Supplement: Supplementary file 5 — Source Data [file 41467_2026_72465_MOESM5_ESM.xlsx]

## Sheet: Fig.1e
Intensity profiles Ⅰ			Intensity profiles Ⅱ
Position (nm)	intensity (a.u.)		Position (nm)	intensity (a.u.)
0.00249	143.465		-0.05837	143.276
0.00707	141.135		-0.05379	140.716
0.01166	141.154		-0.04921	138.717
0.01624	139.988		-0.04463	138.037
0.02082	140.018		-0.04005	137.324
0.02541	139.432		-0.03547	137.311
0.02999	139.211		-0.03089	137.631
0.03457	139.087		-0.02631	137.656
0.03915	138.815		-0.02173	138.037
0.04374	139.066		-0.01715	137.943
0.04832	139.236		-0.01257	138.335
0.0529	139.42		-0.00799	138.871
0.05748	139.876		-0.00341	139.9
0.06207	140.755		0.00117	141.192
0.06665	141.929		0.00575	142.414
0.07123	143.503		0.01034	144.141
0.07582	145.856		0.01492	146.055
0.0804	148.166		0.0195	148.209
0.08498	150.714		0.02408	150.157
0.08956	153.597		0.02866	152.214
0.09415	156.59		0.03324	154.647
0.09873	159.833		0.03782	157.231
0.10331	163.504		0.0424	160.036
0.10789	167.147		0.04698	163.146
0.11248	170.927		0.05156	165.807
0.11706	174.992		0.05614	168.486
0.12164	179.029		0.06072	171.261
0.12623	183.04		0.0653	173.865
0.13081	186.636		0.06988	176.406
0.13539	190.384		0.07446	178.734
0.13997	193.179		0.07904	180.652
0.14456	195.229		0.08362	182.461
0.14914	197.435		0.0882	184.026
0.15372	197.264		0.09278	185.281
0.1583	197.686		0.09736	186.174
0.16289	198.869		0.10194	187.026
0.16747	199.003		0.10652	187.512
0.17205	198.575		0.1111	187.642
0.17664	197.945		0.11568	187.209
0.18122	197.72		0.12026	186.564
0.1858	196.271		0.12484	185.507
0.19038	196.441		0.12942	184.522
0.19497	193.949		0.134	183.227
0.19955	191.266		0.13858	181.77
0.20413	188.446		0.14316	179.942
0.20871	185.739		0.14774	177.816
0.2133	182.859		0.15232	175.663
0.21788	179.688		0.1569	173.591
0.22246	176.351		0.16149	171.568
0.22705	172.851		0.16607	169.201
0.23163	170.049		0.17065	166.802
0.23621	167.304		0.17523	164.466
0.24079	164.476		0.17981	162.132
0.24538	162.533		0.18439	160.021
0.24996	160.485		0.18897	157.627
0.25454	158.019		0.19355	155.413
0.25912	155.891		0.19813	153.35
0.26371	154.684		0.20271	151.518
0.26829	153.762		0.20729	149.722
0.27287	152.839		0.21187	148.073
0.27746	151.672		0.21645	146.469
0.28204	150.797		0.22103	145.393
0.28662	149.911		0.22561	144.235
0.2912	149.811		0.23019	143.187
0.29579	149.801		0.23477	142.361
0.30037	149.874		0.23935	141.687
0.30495	150.476		0.24393	141.093
0.30953	151.003		0.24851	140.809
0.31412	150.857		0.25309	140.559
0.3187	151.401		0.25767	140.316
0.32328	152.774		0.26225	140.253
0.32787	154.537		0.26683	140.247
0.33245	156.36		0.27141	140.567
0.33703	158.357		0.27599	141.231
0.34161	160.612		0.28057	141.776
0.3462	163.291		0.28515	142.599
0.35078	166.086		0.28973	143.371
0.35536	169.261		0.29431	144.314
0.35994	172.517		0.29889	145.319
0.36453	176.208		0.30347	146.613
0.36911	179.439		0.30805	148.165
0.37369	182.076		0.31263	149.683
0.37828	184.931		0.31722	150.906
0.38286	187.943		0.3218	152.494
0.38744	190.343		0.32638	154.056
0.39202	192.727		0.33096	155.796
0.39661	194.129		0.33554	157.847
0.40119	194.99		0.34012	159.756
0.40577	195.752		0.3447	161.797
0.41035	196.03		0.34928	163.663
0.41494	195.975		0.35386	165.144
0.41952	195.529		0.35844	166.733
0.4241	194.762		0.36302	168.066
0.42869	193.22		0.3676	169.636
0.43327	191.224		0.37218	171.059
0.43785	188.948		0.37676	172.323
0.44243	186.562		0.38134	173.042
0.44702	184.186		0.38592	173.373
0.4516	181.715		0.3905	173.748
0.45618	179.081		0.39508	174.208
0.46076	175.966		0.39966	174.391
0.46535	173.286		0.40424	174.536
0.46993	170.459		0.40882	174.418
0.47451	167.423		0.4134	174.16
0.4791	164.417		0.41798	173.873
0.48368	161.548		0.42256	173.254
0.48826	158.846		0.42714	172.406
0.49284	156.179		0.43172	171.538
0.49743	153.966		0.4363	170.447
0.50201	152.131		0.44088	169.55
0.50659	150.82		0.44546	168.372
0.51117	149.785		0.45004	166.824
0.51576	148.746		0.45462	164.965
0.52034	148.015		0.4592	163.71
0.52492	147.418		0.46378	162.592
0.52951	147.22		0.46837	161.435
0.53409	146.613		0.47295	160.044
0.53867	146.405		0.47753	158.721
0.54325	146.438		0.48211	157.348
0.54784	147.203		0.48669	156.441
0.55242	147.974		0.49127	155.149
0.557	148.827		0.49585	153.879
0.56158	150.148		0.50043	152.844
0.56617	151.404		0.50501	152.173
0.57075	152.492		0.50959	151.266
0.57533	153.76		0.51417	150.438
0.57992	155.846		0.51875	149.747
0.5845	158.382		0.52333	149.069
0.58908	160.827		0.52791	148.688
0.59366	163.236		0.53249	148.657
0.59825	166.115		0.53707	148.419
0.60283	169.96		0.54165	148.493
0.60741	173.802		0.54623	148.33
0.61199	177.059		0.55081	148.334
0.61658	179.516		0.55539	148.419
0.62116	182.324		0.55997	148.426
0.62574	185.6		0.56455	148.264
0.63033	188.509		0.56913	148.619
0.63491	191.2		0.57371	148.963
0.63949	194.016		0.57829	149.272
0.64407	196.241		0.58287	149.602
0.64866	197.552		0.58745	149.997
0.65324	198.583		0.59203	150.477
0.65782	199.417		0.59661	151.067
0.6624	199.943		0.60119	152.051
0.66699	200.016		0.60577	152.781
0.67157	199.528		0.61035	153.576
0.67615	198.382		0.61493	154.354
0.68074	197.082		0.61952	154.958
0.68532	195.322		0.6241	155.94
0.6899	193.041		0.62868	157.15
0.69448	190.43		0.63326	158.203
0.69907	188.011		0.63784	159.477
0.70365	185.418		0.64242	160.411
0.70823	182.248		0.647	161.287
0.71281	179.017		0.65158	162.229
0.7174	175.571		0.65616	163.58
0.72198	171.942		0.66074	164.711
0.72656	168.261		0.66532	165.995
0.73115	165.188		0.6699	167.272
0.73573	161.976		0.67448	168.267
0.74031	158.363		0.67906	169.31
0.74489	155.345		0.68364	170.584
0.74948	153.034		0.68822	171.455
0.75406	150.953		0.6928	172.228
0.75864	149.424		0.69738	172.489
0.76322	148.092		0.70196	172.488
0.76781	146.627		0.70654	172.532
0.77239	145.14		0.71112	172.411
0.77697	144.006		0.7157	172.284
0.78156	143.299		0.72028	172.211
0.78614	142.819		0.72486	171.775
0.79072	142.676		0.72944	171.044
0.7953	143.101		0.73402	169.88
0.79989	143.348		0.7386	169.101
0.80447	143.445		0.74318	167.993
0.80905	144.194		0.74776	166.712
0.81364	145.042		0.75234	165.428
0.81822	146.304		0.75692	163.719
0.8228	148.004		0.7615	161.794
0.82738	149.618		0.76608	160.11
0.83197	151.667		0.77067	158.346
0.83655	153.908		0.77525	156.961
0.84113	156.375		0.77983	155.481
0.84571	158.979		0.78441	153.92
0.8503	161.59		0.78899	152.694
0.85488	164.964		0.79357	151.233
0.85946	168.593		0.79815	149.762
0.86405	171.51		0.80273	148.53
0.86863	174.674		0.80731	147.618
0.87321	177.956		0.81189	146.753
0.87779	181.297		0.81647	145.625
0.88238	184.196		0.82105	144.769
0.88696	186.632		0.82563	144.17
0.89154	189.204		0.83021	143.627
0.89612	191.225		0.83479	143.116
0.90071	192.611		0.83937	142.73
0.90529	193.879		0.84395	142.582
0.90987	195.15		0.84853	142.669
0.91446	195.88		0.85311	142.647
0.91904	196.084		0.85769	142.809
0.92362	194.741		0.86227	143.035
0.9282	192.867		0.86685	143.178
0.93279	191.07		0.87143	143.275
0.93737	188.987		0.87601	144.101
0.94195	186.394		0.88059	144.658
0.94653	183.425		0.88517	145.722
0.95112	180.865		0.88975	146.96
0.9557	178.128		0.89433	148.075
0.96028	174.974		0.89891	149.205
0.96487	172.023		0.90349	150.581
0.96945	168.985		0.90807	152.095
0.97403	165.917		0.91265	154.093
0.97861	163.066		0.91723	156.645
0.9832	160.293		0.92182	159.084
0.98778	157.633		0.9264	161.547
0.99236	156.003		0.93098	163.775
0.99694	154.37		0.93556	166.192
1.00153	153.07		0.94014	168.629
1.00611	151.896		0.94472	171.183
1.01069	151.008		0.9493	173.901
1.01527	150.255		0.95388	175.925
1.01986	149.198		0.95846	178.304
1.02444	148.326		0.96304	179.959
1.02902	147.894		0.96762	181.369
1.03361	147.926		0.9722	182.835
1.03819	147.876		0.97678	184.614
1.04277	147.611		0.98136	186.011
1.04735	147.235		0.98594	187.171
1.05194	147.533		0.99052	187.531
1.05652	147.914		0.9951	187.421
1.0611	147.691		0.99968	187.382
1.06568	147.992		1.00426	186.86
1.07027	148.487		1.00884	186.437
1.07485	149.123		1.01342	185.543
1.07943	150.238		1.018	184.457
1.08402	151.254		1.02258	183.54
1.0886	152.57		1.02716	182.448
1.09318	153.991		1.03174	180.922
1.09776	155.378		1.03632	179.017
1.10235	156.38		1.0409	177.362
1.10693	157.628		1.04548	175.503
1.11151	159.037		1.05006	173.604
1.11609	160.495		1.05464	171.133
1.12068	162.466		1.05922	168.864
1.12526	164.703		1.0638	166.603
1.12984	167.456		1.06839	164.815
1.13443	169.648		1.07297	163.093
1.13901	171.525		1.07755	160.884
1.14359	173.102		1.08213	159.057
1.14817	174.141		1.08671	157.38
1.15276	175.457		1.09129	155.952
1.15734	176.4		1.09587	154.32
1.16192	177.243		1.10045	152.309
1.1665	177.6		1.10503	150.561
1.17109	177.82		1.10961	149.262
1.17567	177.801		1.11419	148.213
1.18025	177.854		1.11877	146.846
1.18484	177.479		1.12335	145.827
1.18942	175.938		1.12793	144.911
1.194	174.407		1.13251	144.209
1.19858	172.804		1.13709	143.549
1.20317	171.098		1.14167	143.025
1.20775	169.359		1.14625	142.224
1.21233	167.203		1.15083	141.833
1.21691	165.072		1.15541	141.999
1.2215	162.791		1.15999	142.271
1.22608	160.497		1.16457	142.473
1.23066	158.08		1.16915	142.919
1.23525	156.298		1.17373	143.653
1.23983	154.719		1.17831	144.624
1.24441	152.91		1.18289	145.659
1.24899	151.106		1.18747	146.908
1.25358	149.784		1.19205	148.535
1.25816	148.586		1.19663	150.817
1.26274	147.179		1.20121	153.532
1.26732	145.74		1.20579	156.554
1.27191	144.436		1.21037	159.378
1.27649	143.253		1.21495	162.265
1.28107	142.721		1.21954	165.069
1.28566	142.683		1.22412	168.309
1.29024	142.649		1.2287	171.106
1.29482	142.794		1.23328	173.559
1.2994	142.699		1.23786	175.972
1.30399	142.489		1.24244	178.189
1.30857	142.662		1.24702	180.28
1.31315	143.163		1.2516	182.236
1.31773	143.895		1.25618	183.909
1.32232	144.783		1.26076	185.534
1.3269	145.501		1.26534	187.071
1.33148	146.662		1.26992	188.08
1.33607	147.846		1.2745	188.857
1.34065	149.308		1.27908	188.861
1.34523	150.687		1.28366	188.413
1.34981	152.335		1.28824	188.446
1.3544	154.294		1.29282	187.854
1.35898	156.419		1.2974	186.756
1.36356	158.398		1.30198	184.974
1.36815	161.082		1.30656	183.252
1.37273	164.017		1.31114	181.575
1.37731	166.733		1.31572	179.687
1.38189	169.553		1.3203	177.933
1.38648	172.175		1.32488	175.819
1.39106	174.549		1.32946	174.079
1.39564	177.934		1.33404	172.361
1.40022	181.272		1.33862	170.03
1.40481	183.94		1.3432	167.654
1.40939	186.64		1.34778	165.261
1.41397	189.524		1.35236	162.694
1.41856	191.894		1.35694	160.238
1.42314	193.693		1.36152	157.815
1.42772	195.121		1.3661	155.411
1.4323	196.51		1.37069	153.334
1.43689	197.348		1.37527	151.703
1.44147	197.294		1.37985	150.483
1.44605	196.487		1.38443	149.127
1.45063	195.676		1.38901	147.854
1.45522	194.589		1.39359	146.86
1.4598	192.969		1.39817	145.871
1.46438	190.752		1.40275	145.144
1.46897	187.892		1.40733	144.416
1.47355	185.538		1.41191	143.862
1.47813	182.788		1.41649	143.787
1.48271	179.95		1.42107	143.754
1.4873	177.396		1.42565	143.791
1.49188	174.372		1.43023	143.539
1.49646	171.655		1.43481	143.772
1.50104	169.022		1.43939	144.224
1.50563	166.203		1.44397	144.668
1.51021	163.67		1.44855	145.6
1.51479	162.118		1.45313	146.322
1.51938	160.423		1.45771	147.334
1.52396	158.414		1.46229	148.625
1.52854	156.665		1.46687	150.101
1.53312	154.601		1.47145	151.65
1.53771	153.006		1.47603	153.226
1.54229	151.757		1.48061	154.968
1.54687	150.89		1.48519	156.432
1.55145	149.668		1.48977	158.018
1.55604	148.305		1.49435	159.971
1.56062	147.449		1.49893	161.685
1.5652	146.561		1.50351	163.567
1.56979	145.984		1.50809	165.876
1.57437	145.789		1.51267	168.175
1.57895	145.816		1.51725	170.731
1.58353	145.465		1.52184	173.328
1.58812	145.047		1.52642	175.417
1.5927	145.63		1.531	177.522
1.59728	146.467		1.53558	179.219
1.60186	147.333		1.54016	180.987
1.60645	148.527		1.54474	182.551
1.61103	149.494		1.54932	183.805
1.61561	150.375		1.5539	185.037
1.6202	151.578		1.55848	185.853
1.62478	153.335		1.56306	186.886
1.62936	155.301		1.56764	187.881
1.63394	157.073		1.57222	188.111
1.63853	158.994		1.5768	188.664
1.64311	161.218		1.58138	188.794
1.64769	163.843		1.58596	188.617
1.65227	166.319		1.59054	187.874
1.65686	168.437		1.59512	186.996
1.66144	169.886		1.5997	185.598
1.66602	171.755		1.60428	184.055
1.67061	174.305		1.60886	182.357
1.67519	176.252		1.61344	180.747
1.67977	178.062		1.61802	179.132
1.68435	179.839		1.6226	177.375
1.68894	181.462		1.62718	175.408
1.69352	182.394		1.63176	173.663
1.6981	182.67		1.63634	171.957
1.70268	183.138		1.64092	169.833
1.70727	182.861		1.6455	167.315
1.71185	182.042		1.65008	165.27
1.71643	180.718		1.65466	163.116
1.72102	179.41		1.65924	161.034
1.7256	178.247		1.66382	159.381
1.73018	176.805		1.6684	157.883
1.73476	175.209		1.67299	155.842
1.73935	173.134		1.67757	154.156
1.74393	171.111		1.68215	152.879
1.74851	169.399		1.68673	152.035
1.75309	167.349		1.69131	151.568
1.75768	165.267		1.69589	150.648
1.76226	163.001		1.70047	150.014
1.76684	161.189		1.70505	149.678
1.77143	159.404		1.70963	149.396
1.77601	158.02		1.71421	149.216
1.78059	156.757		1.71879	148.993
1.78517	155.664		1.72337	149.145
1.78976	154.553		1.72795	149.805
1.79434	153.889		1.73253	150.13
1.79892	153.728		1.73711	150.463
1.8035	153.275		1.74169	150.744
1.80809	152.858		1.74627	151.189
1.81267	152.096		1.75085	152.184
1.81725	151.568		1.75543	152.957
1.82184	152.097		1.76001	153.754
1.82642	152.155		1.76459	154.875
1.831	152.584		1.76917	155.711
1.83558	153.126		1.77375	156.85
1.84017	152.873		1.77833	157.637
#ENDOFDATA : End Of Data and File			1.78291	158.669
			1.78749	159.792
			1.79207	161.18
			1.79665	162.888
			1.80123	164.52
			1.80581	165.734
			1.81039	167.115
			1.81497	169.022
			1.81955	171.099
			1.82414	173.159
			1.82872	174.924
			1.8333	176.749
			1.83788	178.437
			1.84246	180.031
			1.84704	181.726
			1.85162	183.109
			1.8562	184.617
			1.86078	185.99
			1.86536	187.18
			1.86994	188.034
			1.87452	188.837
			1.8791	189.553
			1.88368	189.723
			1.88826	189.745
			1.89284	189.45
			1.89742	188.377
			1.902	187.322
			1.90658	186.519
			1.91116	185.838
			1.91574	185.18
			1.92032	183.645
			1.9249	181.804
			1.92948	179.951
			1.93406	178.276
			1.93864	176.491
			1.94322	174.525
			1.9478	172.518
			1.95238	170.318
			1.95696	167.995
			1.96154	166.245
			1.96612	164.8
			1.9707	163.23
			1.97528	162.204
			1.97987	161.08
			1.98445	159.687
			1.98903	158.371
			1.99361	156.658
			1.99819	155.43
			2.00277	154.451
			2.00735	154.043
			2.01193	153.41
			2.01651	152.925
			2.02109	152.524
			2.02567	152.334
			2.03025	152.328
			2.03483	152.476
			2.03941	152.23
			2.04399	151.955
			2.04857	152.095
			2.05315	152.031
			2.05773	152.149
			2.06231	152.15
			2.06689	152.327
			2.07147	152.896
			2.07605	153.269
			2.08063	153.405
			2.08521	153.482
			2.08979	153.415
			2.09437	154.545
			2.09895	154.921
			2.10353	157.481
			#ENDOFDATA : End Of Data and File

## Sheet: Fig.1g
Au4Cu2			Au
2 theta (degree)	intensity (a.u.)		2 theta (degree)	intensity (a.u.)
20.0088	2773.61		20.0088	3857.37
20.022	2797.61		20.022	3866.37
20.0351	2751.61		20.0351	3841.37
20.0482	2744.61		20.0482	3837.37
20.0614	2770.61		20.0614	3841.37
20.0745	2773.61		20.0745	3846.37
20.0876	2761.61		20.0876	3840.37
20.1008	2750.61		20.1008	3836.37
20.1139	2741.61		20.1139	3869.37
20.127	2807.61		20.127	3836.37
20.1401	2742.61		20.1401	3867.37
20.1533	2756.61		20.1533	3845.37
20.1664	2806.61		20.1664	3863.37
20.1795	2769.61		20.1795	3822.37
20.1927	2783.61		20.1927	3862.37
20.2058	2784.61		20.2058	3833.37
20.2189	2767.61		20.2189	3837.37
20.2321	2747.61		20.2321	3859.37
20.2452	2761.61		20.2452	3857.37
20.2583	2789.61		20.2583	3837.37
20.2715	2764.61		20.2715	3846.37
20.2846	2778.61		20.2846	3856.37
20.2977	2765.61		20.2977	3868.37
20.3108	2774.61		20.3108	3858.37
20.324	2757.61		20.324	3880.37
20.3371	2768.61		20.3371	3838.37
20.3502	2779.61		20.3502	3869.37
20.3634	2748.61		20.3634	3889.37
20.3765	2786.61		20.3765	3850.37
20.3896	2761.61		20.3896	3837.37
20.4028	2783.61		20.4028	3876.37
20.4159	2802.61		20.4159	3831.37
20.429	2809.61		20.429	3885.37
20.4421	2743.61		20.4421	3860.37
20.4553	2777.61		20.4553	3813.37
20.4684	2766.61		20.4684	3843.37
20.4815	2782.61		20.4815	3846.37
20.4947	2787.61		20.4947	3812.37
20.5078	2792.61		20.5078	3839.37
20.5209	2775.61		20.5209	3846.37
20.5341	2769.61		20.5341	3837.37
20.5472	2786.61		20.5472	3849.37
20.5603	2765.61		20.5603	3891.37
20.5734	2766.61		20.5734	3858.37
20.5866	2796.61		20.5866	3820.37
20.5997	2732.61		20.5997	3881.37
20.6128	2789.61		20.6128	3896.37
20.626	2764.61		20.626	3847.37
20.6391	2779.61		20.6391	3849.37
20.6522	2769.61		20.6522	3841.37
20.6654	2776.61		20.6654	3848.37
20.6785	2754.61		20.6785	3845.37
20.6916	2796.61		20.6916	3878.37
20.7048	2773.61		20.7048	3888.37
20.7179	2817.61		20.7179	3890.37
20.731	2785.61		20.731	3863.37
20.7441	2790.61		20.7441	3871.37
20.7573	2747.61		20.7573	3839.37
20.7704	2783.61		20.7704	3883.37
20.7835	2784.61		20.7835	3889.37
20.7967	2809.61		20.7967	3873.37
20.8098	2780.61		20.8098	3885.37
20.8229	2794.61		20.8229	3866.37
20.8361	2798.61		20.8361	3848.37
20.8492	2779.61		20.8492	3861.37
20.8623	2797.61		20.8623	3894.37
20.8754	2778.61		20.8754	3840.37
20.8886	2758.61		20.8886	3843.37
20.9017	2812.61		20.9017	3868.37
20.9148	2804.61		20.9148	3865.37
20.928	2770.61		20.928	3832.37
20.9411	2738.61		20.9411	3844.37
20.9542	2770.61		20.9542	3844.37
20.9673	2771.61		20.9673	3834.37
20.9805	2785.61		20.9805	3835.37
20.9936	2792.61		20.9936	3861.37
21.0067	2773.61		21.0067	3865.37
21.0199	2805.61		21.0199	3863.37
21.033	2777.61		21.033	3838.37
21.0461	2805.61		21.0461	3863.37
21.0593	2814.61		21.0593	3857.37
21.0724	2780.61		21.0724	3820.37
21.0855	2800.61		21.0855	3883.37
21.0986	2792.61		21.0986	3866.37
21.1118	2806.61		21.1118	3874.37
21.1249	2775.61		21.1249	3874.37
21.138	2755.61		21.138	3869.37
21.1512	2782.61		21.1512	3840.37
21.1643	2796.61		21.1643	3866.37
21.1774	2803.61		21.1774	3859.37
21.1906	2798.61		21.1906	3889.37
21.2037	2808.61		21.2037	3868.37
21.2168	2830.61		21.2168	3842.37
21.23	2801.61		21.23	3882.37
21.2431	2790.61		21.2431	3857.37
21.2562	2768.61		21.2562	3865.37
21.2693	2770.61		21.2693	3827.37
21.2825	2777.61		21.2825	3881.37
21.2956	2825.61		21.2956	3832.37
21.3087	2799.61		21.3087	3817.37
21.3219	2785.61		21.3219	3879.37
21.335	2805.61		21.335	3858.37
21.3481	2785.61		21.3481	3862.37
21.3613	2791.61		21.3613	3843.37
21.3744	2772.61		21.3744	3838.37
21.3875	2777.61		21.3875	3851.37
21.4006	2767.61		21.4006	3838.37
21.4138	2771.61		21.4138	3846.37
21.4269	2780.61		21.4269	3861.37
21.44	2768.61		21.44	3837.37
21.4532	2794.61		21.4532	3879.37
21.4663	2833.61		21.4663	3882.37
21.4794	2829.61		21.4794	3867.37
21.4926	2801.61		21.4926	3850.37
21.5057	2768.61		21.5057	3848.37
21.5188	2814.61		21.5188	3864.37
21.5319	2811.61		21.5319	3856.37
21.5451	2827.61		21.5451	3871.37
21.5582	2839.61		21.5582	3846.37
21.5713	2803.61		21.5713	3863.37
21.5845	2795.61		21.5845	3838.37
21.5976	2797.61		21.5976	3870.37
21.6107	2788.61		21.6107	3875.37
21.6239	2816.61		21.6239	3867.37
21.637	2819.61		21.637	3848.37
21.6501	2829.61		21.6501	3872.37
21.6633	2819.61		21.6633	3846.37
21.6764	2806.61		21.6764	3879.37
21.6895	2782.61		21.6895	3845.37
21.7026	2807.61		21.7026	3848.37
21.7158	2781.61		21.7158	3880.37
21.7289	2829.61		21.7289	3890.37
21.742	2797.61		21.742	3859.37
21.7552	2789.61		21.7552	3834.37
21.7683	2799.61		21.7683	3838.37
21.7814	2770.61		21.7814	3832.37
21.7946	2814.61		21.7946	3839.37
21.8077	2830.61		21.8077	3836.37
21.8208	2805.61		21.8208	3803.37
21.834	2783.61		21.834	3866.37
21.8471	2834.61		21.8471	3828.37
21.8602	2810.61		21.8602	3819.37
21.8733	2801.61		21.8733	3832.37
21.8865	2791.61		21.8865	3859.37
21.8996	2791.61		21.8996	3859.37
21.9127	2787.61		21.9127	3862.37
21.9259	2806.61		21.9259	3863.37
21.939	2782.61		21.939	3830.37
21.9521	2834.61		21.9521	3866.37
21.9653	2823.61		21.9653	3868.37
21.9784	2819.61		21.9784	3821.37
21.9915	2799.61		21.9915	3860.37
22.0046	2805.61		22.0046	3856.37
22.0178	2799.61		22.0178	3843.37
22.0309	2824.61		22.0309	3845.37
22.044	2835.61		22.044	3843.37
22.0572	2814.61		22.0572	3828.37
22.0703	2822.61		22.0703	3888.37
22.0834	2782.61		22.0834	3863.37
22.0966	2823.61		22.0966	3870.37
22.1097	2816.61		22.1097	3861.37
22.1228	2779.61		22.1228	3840.37
22.136	2824.61		22.136	3848.37
22.1491	2805.61		22.1491	3870.37
22.1622	2788.61		22.1622	3860.37
22.1753	2819.61		22.1753	3834.37
22.1885	2824.61		22.1885	3876.37
22.2016	2773.61		22.2016	3874.37
22.2147	2821.61		22.2147	3836.37
22.2279	2788.61		22.2279	3858.37
22.241	2799.61		22.241	3875.37
22.2541	2782.61		22.2541	3838.37
22.2673	2824.61		22.2673	3832.37
22.2804	2781.61		22.2804	3820.37
22.2935	2853.61		22.2935	3864.37
22.3066	2807.61		22.3066	3841.37
22.3198	2800.61		22.3198	3841.37
22.3329	2824.61		22.3329	3843.37
22.346	2812.61		22.346	3856.37
22.3592	2832.61		22.3592	3864.37
22.3723	2833.61		22.3723	3842.37
22.3854	2784.61		22.3854	3864.37
22.3986	2838.61		22.3986	3866.37
22.4117	2827.61		22.4117	3831.37
22.4248	2805.61		22.4248	3886.37
22.4379	2788.61		22.4379	3873.37
22.4511	2819.61		22.4511	3834.37
22.4642	2840.61		22.4642	3875.37
22.4773	2786.61		22.4773	3842.37
22.4905	2827.61		22.4905	3870.37
22.5036	2820.61		22.5036	3822.37
22.5167	2825.61		22.5167	3857.37
22.5298	2800.61		22.5298	3858.37
22.543	2828.61		22.543	3836.37
22.5561	2805.61		22.5561	3880.37
22.5693	2797.61		22.5693	3860.37
22.5824	2837.61		22.5824	3866.37
22.5955	2813.61		22.5955	3849.37
22.6086	2839.61		22.6086	3877.37
22.6218	2783.61		22.6218	3848.37
22.6349	2818.61		22.6349	3876.37
22.648	2804.61		22.648	3842.37
22.6612	2839.61		22.6612	3871.37
22.6743	2831.61		22.6743	3869.37
22.6874	2859.61		22.6874	3862.37
22.7005	2790.61		22.7005	3848.37
22.7137	2814.61		22.7137	3865.37
22.7268	2846.61		22.7268	3842.37
22.7399	2846.61		22.7399	3857.37
22.7531	2837.61		22.7531	3862.37
22.7662	2840.61		22.7662	3867.37
22.7793	2797.61		22.7793	3877.37
22.7925	2784.61		22.7925	3844.37
22.8056	2823.61		22.8056	3845.37
22.8187	2806.61		22.8187	3856.37
22.8318	2821.61		22.8318	3868.37
22.845	2807.61		22.845	3849.37
22.8581	2836.61		22.8581	3839.37
22.8712	2811.61		22.8712	3858.37
22.8844	2806.61		22.8844	3836.37
22.8975	2848.61		22.8975	3835.37
22.9106	2837.61		22.9106	3857.37
22.9238	2777.61		22.9238	3861.37
22.9369	2860.61		22.9369	3837.37
22.95	2809.61		22.95	3831.37
22.9631	2830.61		22.9631	3865.37
22.9763	2829.61		22.9763	3863.37
22.9894	2808.61		22.9894	3832.37
23.0025	2835.61		23.0025	3835.37
23.0157	2820.61		23.0157	3863.37
23.0288	2823.61		23.0288	3866.37
23.0419	2844.61		23.0419	3841.37
23.0551	2810.61		23.0551	3860.37
23.0682	2820.61		23.0682	3863.37
23.0813	2804.61		23.0813	3832.37
23.0945	2817.61		23.0945	3836.37
23.1076	2809.61		23.1076	3842.37
23.1207	2834.61		23.1207	3847.37
23.1338	2832.61		23.1338	3857.37
23.147	2791.61		23.147	3877.37
23.1601	2806.61		23.1601	3868.37
23.1732	2847.61		23.1732	3838.37
23.1864	2810.61		23.1864	3845.37
23.1995	2788.61		23.1995	3833.37
23.2126	2799.61		23.2126	3864.37
23.2258	2860.61		23.2258	3837.37
23.2389	2822.61		23.2389	3845.37
23.252	2830.61		23.252	3865.37
23.2651	2793.61		23.2651	3862.37
23.2783	2848.61		23.2783	3835.37
23.2914	2853.61		23.2914	3861.37
23.3045	2827.61		23.3045	3865.37
23.3177	2813.61		23.3177	3834.37
23.3308	2819.61		23.3308	3860.37
23.3439	2830.61		23.3439	3872.37
23.3571	2820.61		23.3571	3864.37
23.3702	2864.61		23.3702	3872.37
23.3833	2830.61		23.3833	3884.37
23.3965	2848.61		23.3965	3877.37
23.4096	2803.61		23.4096	3846.37
23.4227	2836.61		23.4227	3872.37
23.4358	2847.61		23.4358	3841.37
23.449	2831.61		23.449	3874.37
23.4621	2843.61		23.4621	3845.37
23.4752	2822.61		23.4752	3870.37
23.4884	2877.61		23.4884	3839.37
23.5015	2780.61		23.5015	3863.37
23.5146	2811.61		23.5146	3882.37
23.5278	2846.61		23.5278	3850.37
23.5409	2847.61		23.5409	3869.37
23.554	2819.61		23.554	3814.37
23.5672	2833.61		23.5672	3830.37
23.5803	2812.61		23.5803	3862.37
23.5934	2792.61		23.5934	3840.37
23.6065	2833.61		23.6065	3842.37
23.6197	2834.61		23.6197	3868.37
23.6328	2859.61		23.6328	3834.37
23.6459	2850.61		23.6459	3837.37
23.6591	2862.61		23.6591	3844.37
23.6722	2828.61		23.6722	3826.37
23.6853	2841.61		23.6853	3866.37
23.6985	2846.61		23.6985	3808.37
23.7116	2823.61		23.7116	3862.37
23.7247	2841.61		23.7247	3840.37
23.7378	2787.61		23.7378	3868.37
23.751	2832.61		23.751	3833.37
23.7641	2812.61		23.7641	3876.37
23.7772	2841.61		23.7772	3845.37
23.7904	2816.61		23.7904	3884.37
23.8035	2844.61		23.8035	3879.37
23.8166	2836.61		23.8166	3837.37
23.8298	2849.61		23.8298	3845.37
23.8429	2823.61		23.8429	3891.37
23.856	2848.61		23.856	3833.37
23.8691	2836.61		23.8691	3870.37
23.8823	2848.61		23.8823	3862.37
23.8954	2845.61		23.8954	3841.37
23.9085	2810.61		23.9085	3850.37
23.9217	2837.61		23.9217	3848.37
23.9348	2853.61		23.9348	3865.37
23.9479	2814.61		23.9479	3857.37
23.9611	2816.61		23.9611	3862.37
23.9742	2838.61		23.9742	3859.37
23.9873	2837.61		23.9873	3878.37
24.0005	2808.61		24.0005	3837.37
24.0136	2847.61		24.0136	3842.37
24.0267	2832.61		24.0267	3845.37
24.0398	2849.61		24.0398	3858.37
24.053	2821.61		24.053	3861.37
24.0661	2824.61		24.0661	3825.37
24.0792	2828.61		24.0792	3860.37
24.0924	2836.61		24.0924	3828.37
24.1055	2825.61		24.1055	3843.37
24.1186	2838.61		24.1186	3858.37
24.1318	2852.61		24.1318	3835.37
24.1449	2831.61		24.1449	3838.37
24.158	2851.61		24.158	3846.37
24.1711	2805.61		24.1711	3870.37
24.1843	2854.61		24.1843	3837.37
24.1974	2808.61		24.1974	3876.37
24.2105	2804.61		24.2105	3844.37
24.2237	2823.61		24.2237	3833.37
24.2368	2865.61		24.2368	3897.37
24.2499	2841.61		24.2499	3826.37
24.263	2801.61		24.263	3823.37
24.2762	2866.61		24.2762	3870.37
24.2893	2842.61		24.2893	3850.37
24.3024	2829.61		24.3024	3835.37
24.3156	2835.61		24.3156	3832.37
24.3287	2868.61		24.3287	3815.37
24.3418	2858.61		24.3418	3870.37
24.355	2845.61		24.355	3877.37
24.3681	2850.61		24.3681	3832.37
24.3812	2843.61		24.3812	3847.37
24.3943	2859.61		24.3943	3859.37
24.4075	2824.61		24.4075	3837.37
24.4206	2857.61		24.4206	3859.37
24.4337	2838.61		24.4337	3847.37
24.4469	2820.61		24.4469	3867.37
24.46	2884.61		24.46	3838.37
24.4731	2850.61		24.4731	3840.37
24.4863	2798.61		24.4863	3843.37
24.4994	2810.61		24.4994	3834.37
24.5125	2810.61		24.5125	3841.37
24.5257	2838.61		24.5257	3861.37
24.5388	2837.61		24.5388	3873.37
24.5519	2821.61		24.5519	3846.37
24.565	2864.61		24.565	3826.37
24.5782	2821.61		24.5782	3824.37
24.5913	2865.61		24.5913	3827.37
24.6044	2852.61		24.6044	3824.37
24.6176	2838.61		24.6176	3862.37
24.6307	2811.61		24.6307	3858.37
24.6438	2842.61		24.6438	3842.37
24.657	2833.61		24.657	3839.37
24.6701	2841.61		24.6701	3817.37
24.6832	2843.61		24.6832	3827.37
24.6963	2834.61		24.6963	3856.37
24.7095	2862.61		24.7095	3858.37
24.7226	2827.61		24.7226	3840.37
24.7357	2861.61		24.7357	3831.37
24.7489	2822.61		24.7489	3838.37
24.762	2851.61		24.762	3851.37
24.7751	2860.61		24.7751	3836.37
24.7883	2828.61		24.7883	3840.37
24.8014	2841.61		24.8014	3866.37
24.8145	2834.61		24.8145	3836.37
24.8276	2825.61		24.8276	3839.37
24.8408	2819.61		24.8408	3866.37
24.8539	2868.61		24.8539	3847.37
24.867	2841.61		24.867	3846.37
24.8802	2856.61		24.8802	3873.37
24.8933	2837.61		24.8933	3818.37
24.9064	2822.61		24.9064	3845.37
24.9196	2841.61		24.9196	3843.37
24.9327	2847.61		24.9327	3828.37
24.9458	2832.61		24.9458	3837.37
24.959	2866.61		24.959	3822.37
24.9721	2833.61		24.9721	3873.37
24.9852	2857.61		24.9852	3847.37
24.9983	2857.61		24.9983	3831.37
25.0115	2866.61		25.0115	3837.37
25.0246	2834.61		25.0246	3863.37
25.0377	2842.61		25.0377	3860.37
25.0509	2868.61		25.0509	3836.37
25.064	2816.61		25.064	3864.37
25.0771	2845.61		25.0771	3829.37
25.0903	2854.61		25.0903	3838.37
25.1034	2845.61		25.1034	3844.37
25.1165	2849.61		25.1165	3850.37
25.1297	2853.61		25.1297	3845.37
25.1428	2882.61		25.1428	3833.37
25.1559	2856.61		25.1559	3868.37
25.169	2845.61		25.169	3809.37
25.1822	2870.61		25.1822	3831.37
25.1953	2841.61		25.1953	3842.37
25.2084	2850.61		25.2084	3859.37
25.2216	2839.61		25.2216	3823.37
25.2347	2829.61		25.2347	3865.37
25.2478	2836.61		25.2478	3856.37
25.261	2828.61		25.261	3831.37
25.2741	2861.61		25.2741	3843.37
25.2872	2858.61		25.2872	3827.37
25.3003	2829.61		25.3003	3847.37
25.3135	2820.61		25.3135	3851.37
25.3266	2840.61		25.3266	3819.37
25.3397	2836.61		25.3397	3856.37
25.3529	2796.61		25.3529	3812.37
25.366	2847.61		25.366	3834.37
25.3791	2835.61		25.3791	3851.37
25.3923	2843.61		25.3923	3830.37
25.4054	2843.61		25.4054	3834.37
25.4185	2835.61		25.4185	3838.37
25.4317	2838.61		25.4317	3830.37
25.4448	2809.61		25.4448	3845.37
25.4579	2868.61		25.4579	3844.37
25.471	2840.61		25.471	3823.37
25.4842	2832.61		25.4842	3861.37
25.4973	2855.61		25.4973	3858.37
25.5104	2810.61		25.5104	3841.37
25.5236	2814.61		25.5236	3864.37
25.5367	2831.61		25.5367	3840.37
25.5498	2821.61		25.5498	3833.37
25.563	2834.61		25.563	3839.37
25.5761	2835.61		25.5761	3839.37
25.5892	2851.61		25.5892	3844.37
25.6023	2844.61		25.6023	3835.37
25.6155	2804.61		25.6155	3822.37
25.6286	2805.61		25.6286	3835.37
25.6417	2839.61		25.6417	3822.37
25.6549	2833.61		25.6549	3844.37
25.668	2836.61		25.668	3882.37
25.6811	2827.61		25.6811	3870.37
25.6943	2874.61		25.6943	3837.37
25.7074	2836.61		25.7074	3848.37
25.7205	2876.61		25.7205	3838.37
25.7336	2839.61		25.7336	3857.37
25.7468	2873.61		25.7468	3864.37
25.7599	2826.61		25.7599	3812.37
25.773	2855.61		25.773	3840.37
25.7862	2858.61		25.7862	3847.37
25.7993	2813.61		25.7993	3832.37
25.8124	2845.61		25.8124	3848.37
25.8256	2834.61		25.8256	3846.37
25.8387	2836.61		25.8387	3866.37
25.8518	2813.61		25.8518	3842.37
25.865	2853.61		25.865	3849.37
25.8781	2841.61		25.8781	3843.37
25.8912	2874.61		25.8912	3862.37
25.9043	2825.61		25.9043	3838.37
25.9175	2824.61		25.9175	3842.37
25.9306	2833.61		25.9306	3803.37
25.9437	2802.61		25.9437	3821.37
25.9569	2843.61		25.9569	3822.37
25.97	2830.61		25.97	3834.37
25.9831	2835.61		25.9831	3856.37
25.9962	2843.61		25.9962	3830.37
26.0094	2822.61		26.0094	3861.37
26.0225	2792.61		26.0225	3810.37
26.0356	2800.61		26.0356	3888.37
26.0488	2871.61		26.0488	3834.37
26.0619	2835.61		26.0619	3841.37
26.075	2811.61		26.075	3833.37
26.0882	2836.61		26.0882	3833.37
26.1013	2839.61		26.1013	3840.37
26.1144	2846.61		26.1144	3851.37
26.1275	2831.61		26.1275	3832.37
26.1407	2876.61		26.1407	3811.37
26.1538	2841.61		26.1538	3866.37
26.1669	2848.61		26.1669	3837.37
26.1801	2831.61		26.1801	3860.37
26.1932	2818.61		26.1932	3837.37
26.2063	2841.61		26.2063	3848.37
26.2195	2842.61		26.2195	3839.37
26.2326	2851.61		26.2326	3830.37
26.2457	2819.61		26.2457	3851.37
26.2589	2806.61		26.2589	3859.37
26.272	2860.61		26.272	3848.37
26.2851	2803.61		26.2851	3866.37
26.2982	2828.61		26.2982	3867.37
26.3114	2828.61		26.3114	3819.37
26.3245	2806.61		26.3245	3828.37
26.3376	2817.61		26.3376	3816.37
26.3508	2842.61		26.3508	3839.37
26.3639	2846.61		26.3639	3892.37
26.377	2830.61		26.377	3841.37
26.3902	2826.61		26.3902	3850.37
26.4033	2824.61		26.4033	3850.37
26.4164	2830.61		26.4164	3832.37
26.4295	2851.61		26.4295	3832.37
26.4427	2846.61		26.4427	3827.37
26.4558	2849.61		26.4558	3868.37
26.4689	2858.61		26.4689	3865.37
26.4821	2861.61		26.4821	3844.37
26.4952	2824.61		26.4952	3833.37
26.5083	2844.61		26.5083	3824.37
26.5215	2829.61		26.5215	3845.37
26.5346	2811.61		26.5346	3844.37
26.5477	2844.61		26.5477	3867.37
26.5608	2847.61		26.5608	3844.37
26.574	2818.61		26.574	3834.37
26.5871	2813.61		26.5871	3819.37
26.6002	2831.61		26.6002	3857.37
26.6134	2814.61		26.6134	3830.37
26.6265	2817.61		26.6265	3864.37
26.6396	2832.61		26.6396	3825.37
26.6528	2829.61		26.6528	3866.37
26.6659	2799.61		26.6659	3845.37
26.679	2819.61		26.679	3819.37
26.6922	2876.61		26.6922	3868.37
26.7053	2830.61		26.7053	3846.37
26.7184	2845.61		26.7184	3808.37
26.7315	2813.61		26.7315	3809.37
26.7447	2819.61		26.7447	3843.37
26.7578	2865.61		26.7578	3839.37
26.7709	2819.61		26.7709	3874.37
26.7841	2833.61		26.7841	3823.37
26.7972	2844.61		26.7972	3861.37
26.8103	2808.61		26.8103	3861.37
26.8235	2847.61		26.8235	3837.37
26.8366	2843.61		26.8366	3863.37
26.8497	2849.61		26.8497	3841.37
26.8629	2799.61		26.8629	3825.37
26.876	2865.61		26.876	3859.37
26.8891	2851.61		26.8891	3848.37
26.9022	2812.61		26.9022	3840.37
26.9154	2801.61		26.9154	3860.37
26.9285	2822.61		26.9285	3840.37
26.9416	2798.61		26.9416	3825.37
26.9548	2848.61		26.9548	3819.37
26.9679	2830.61		26.9679	3834.37
26.981	2792.61		26.981	3810.37
26.9942	2853.61		26.9942	3860.37
27.0073	2846.61		27.0073	3845.37
27.0204	2806.61		27.0204	3840.37
27.0335	2815.61		27.0335	3836.37
27.0467	2852.61		27.0467	3875.37
27.0598	2828.61		27.0598	3846.37
27.0729	2850.61		27.0729	3858.37
27.0861	2807.61		27.0861	3837.37
27.0992	2809.61		27.0992	3824.37
27.1123	2805.61		27.1123	3848.37
27.1255	2820.61		27.1255	3838.37
27.1386	2830.61		27.1386	3846.37
27.1517	2826.61		27.1517	3826.37
27.1648	2806.61		27.1648	3841.37
27.178	2809.61		27.178	3822.37
27.1911	2813.61		27.1911	3841.37
27.2042	2864.61		27.2042	3846.37
27.2174	2842.61		27.2174	3843.37
27.2305	2846.61		27.2305	3872.37
27.2436	2824.61		27.2436	3827.37
27.2568	2849.61		27.2568	3827.37
27.2699	2804.61		27.2699	3858.37
27.283	2838.61		27.283	3847.37
27.2962	2807.61		27.2962	3843.37
27.3093	2829.61		27.3093	3839.37
27.3224	2825.61		27.3224	3840.37
27.3355	2830.61		27.3355	3844.37
27.3487	2836.61		27.3487	3839.37
27.3618	2806.61		27.3618	3858.37
27.3749	2845.61		27.3749	3827.37
27.3881	2818.61		27.3881	3811.37
27.4012	2812.61		27.4012	3868.37
27.4143	2802.61		27.4143	3804.37
27.4275	2832.61		27.4275	3836.37
27.4406	2808.61		27.4406	3862.37
27.4537	2817.61		27.4537	3804.37
27.4668	2822.61		27.4668	3861.37
27.48	2836.61		27.48	3856.37
27.4931	2793.61		27.4931	3827.37
27.5062	2806.61		27.5062	3824.37
27.5194	2836.61		27.5194	3844.37
27.5325	2818.61		27.5325	3830.37
27.5456	2833.61		27.5456	3820.37
27.5587	2789.61		27.5587	3816.37
27.5719	2852.61		27.5719	3829.37
27.585	2828.61		27.585	3795.37
27.5981	2794.61		27.5981	3851.37
27.6113	2820.61		27.6113	3825.37
27.6244	2833.61		27.6244	3822.37
27.6375	2791.61		27.6375	3841.37
27.6507	2817.61		27.6507	3825.37
27.6638	2850.61		27.6638	3817.37
27.6769	2822.61		27.6769	3848.37
27.6901	2804.61		27.6901	3841.37
27.7032	2811.61		27.7032	3860.37
27.7163	2819.61		27.7163	3873.37
27.7294	2821.61		27.7294	3832.37
27.7426	2822.61		27.7426	3835.37
27.7557	2811.61		27.7557	3851.37
27.7688	2816.61		27.7688	3842.37
27.782	2855.61		27.782	3834.37
27.7951	2799.61		27.7951	3845.37
27.8082	2825.61		27.8082	3819.37
27.8214	2868.61		27.8214	3842.37
27.8345	2828.61		27.8345	3831.37
27.8476	2810.61		27.8476	3870.37
27.8607	2785.61		27.8607	3838.37
27.8739	2818.61		27.8739	3857.37
27.887	2789.61		27.887	3829.37
27.9001	2817.61		27.9001	3842.37
27.9133	2816.61		27.9133	3807.37
27.9264	2827.61		27.9264	3832.37
27.9395	2825.61		27.9395	3829.37
27.9527	2834.61		27.9527	3820.37
27.9658	2850.61		27.9658	3810.37
27.9789	2838.61		27.9789	3850.37
27.992	2802.61		27.992	3867.37
28.0052	2810.61		28.0052	3848.37
28.0183	2865.61		28.0183	3831.37
28.0314	2813.61		28.0314	3828.37
28.0446	2847.61		28.0446	3837.37
28.0577	2822.61		28.0577	3811.37
28.0708	2823.61		28.0708	3822.37
28.084	2793.61		28.084	3837.37
28.0971	2797.61		28.0971	3843.37
28.1102	2822.61		28.1102	3858.37
28.1234	2797.61		28.1234	3820.37
28.1365	2839.61		28.1365	3848.37
28.1496	2808.61		28.1496	3870.37
28.1627	2837.61		28.1627	3835.37
28.1759	2836.61		28.1759	3830.37
28.189	2827.61		28.189	3827.37
28.2021	2837.61		28.2021	3870.37
28.2153	2798.61		28.2153	3819.37
28.2284	2804.61		28.2284	3835.37
28.2415	2832.61		28.2415	3805.37
28.2547	2837.61		28.2547	3837.37
28.2678	2818.61		28.2678	3824.37
28.2809	2830.61		28.2809	3803.37
28.294	2820.61		28.294	3793.37
28.3072	2828.61		28.3072	3859.37
28.3203	2828.61		28.3203	3827.37
28.3334	2823.61		28.3334	3843.37
28.3466	2842.61		28.3466	3849.37
28.3597	2825.61		28.3597	3844.37
28.3728	2847.61		28.3728	3833.37
28.386	2826.61		28.386	3816.37
28.3991	2839.61		28.3991	3859.37
28.4122	2826.61		28.4122	3823.37
28.4254	2809.61		28.4254	3844.37
28.4385	2804.61		28.4385	3817.37
28.4516	2810.61		28.4516	3827.37
28.4647	2822.61		28.4647	3863.37
28.4779	2836.61		28.4779	3833.37
28.491	2805.61		28.491	3834.37
28.5041	2839.61		28.5041	3843.37
28.5173	2821.61		28.5173	3867.37
28.5304	2793.61		28.5304	3835.37
28.5435	2789.61		28.5435	3837.37
28.5567	2814.61		28.5567	3823.37
28.5698	2809.61		28.5698	3826.37
28.5829	2808.61		28.5829	3828.37
28.5961	2814.61		28.5961	3818.37
28.6092	2830.61		28.6092	3847.37
28.6223	2813.61		28.6223	3823.37
28.6354	2797.61		28.6354	3878.37
28.6486	2845.61		28.6486	3811.37
28.6617	2823.61		28.6617	3860.37
28.6748	2849.61		28.6748	3851.37
28.688	2823.61		28.688	3848.37
28.7011	2838.61		28.7011	3798.37
28.7142	2829.61		28.7142	3804.37
28.7274	2820.61		28.7274	3861.37
28.7405	2832.61		28.7405	3842.37
28.7536	2811.61		28.7536	3856.37
28.7667	2815.61		28.7667	3826.37
28.7799	2807.61		28.7799	3823.37
28.793	2820.61		28.793	3856.37
28.8061	2831.61		28.8061	3872.37
28.8193	2806.61		28.8193	3857.37
28.8324	2791.61		28.8324	3838.37
28.8455	2837.61		28.8455	3817.37
28.8587	2808.61		28.8587	3820.37
28.8718	2803.61		28.8718	3832.37
28.8849	2817.61		28.8849	3833.37
28.898	2847.61		28.898	3830.37
28.9112	2815.61		28.9112	3850.37
28.9243	2816.61		28.9243	3845.37
28.9374	2807.61		28.9374	3845.37
28.9506	2828.61		28.9506	3790.37
28.9637	2821.61		28.9637	3819.37
28.9768	2824.61		28.9768	3836.37
28.99	2768.61		28.99	3863.37
29.0031	2790.61		29.0031	3811.37
29.0162	2793.61		29.0162	3843.37
29.0293	2810.61		29.0293	3832.37
29.0425	2812.61		29.0425	3846.37
29.0556	2801.61		29.0556	3819.37
29.0687	2804.61		29.0687	3822.37
29.0819	2824.61		29.0819	3818.37
29.095	2836.61		29.095	3811.37
29.1081	2775.61		29.1081	3839.37
29.1213	2827.61		29.1213	3863.37
29.1344	2808.61		29.1344	3834.37
29.1475	2783.61		29.1475	3802.37
29.1607	2805.61		29.1607	3844.37
29.1738	2839.61		29.1738	3842.37
29.1869	2797.61		29.1869	3834.37
29.2	2796.61		29.2	3838.37
29.2132	2799.61		29.2132	3813.37
29.2263	2827.61		29.2263	3839.37
29.2394	2822.61		29.2394	3820.37
29.2526	2807.61		29.2526	3833.37
29.2657	2795.61		29.2657	3863.37
29.2788	2838.61		29.2788	3841.37
29.2919	2826.61		29.2919	3810.37
29.3051	2824.61		29.3051	3840.37
29.3182	2827.61		29.3182	3800.37
29.3313	2824.61		29.3313	3829.37
29.3445	2821.61		29.3445	3830.37
29.3576	2805.61		29.3576	3818.37
29.3707	2803.61		29.3707	3860.37
29.3839	2800.61		29.3839	3830.37
29.397	2802.61		29.397	3818.37
29.4101	2805.61		29.4101	3818.37
29.4232	2814.61		29.4232	3870.37
29.4364	2826.61		29.4364	3841.37
29.4495	2822.61		29.4495	3841.37
29.4626	2762.61		29.4626	3812.37
29.4758	2797.61		29.4758	3821.37
29.4889	2795.61		29.4889	3831.37
29.502	2807.61		29.502	3828.37
29.5152	2796.61		29.5152	3849.37
29.5283	2804.61		29.5283	3837.37
29.5414	2794.61		29.5414	3822.37
29.5546	2774.61		29.5546	3864.37
29.5677	2770.61		29.5677	3809.37
29.5808	2813.61		29.5808	3834.37
29.5939	2833.61		29.5939	3821.37
29.6071	2826.61		29.6071	3823.37
29.6202	2864.61		29.6202	3812.37
29.6333	2798.61		29.6333	3875.37
29.6465	2782.61		29.6465	3839.37
29.6596	2778.61		29.6596	3819.37
29.6727	2790.61		29.6727	3822.37
29.6859	2813.61		29.6859	3810.37
29.699	2793.61		29.699	3820.37
29.7121	2774.61		29.7121	3827.37
29.7252	2806.61		29.7252	3832.37
29.7384	2785.61		29.7384	3829.37
29.7515	2798.61		29.7515	3857.37
29.7646	2783.61		29.7646	3828.37
29.7778	2804.61		29.7778	3829.37
29.7909	2767.61		29.7909	3835.37
29.804	2784.61		29.804	3829.37
29.8172	2794.61		29.8172	3801.37
29.8303	2774.61		29.8303	3836.37
29.8434	2784.61		29.8434	3844.37
29.8565	2801.61		29.8565	3836.37
29.8697	2783.61		29.8697	3827.37
29.8828	2814.61		29.8828	3807.37
29.8959	2783.61		29.8959	3813.37
29.9091	2814.61		29.9091	3837.37
29.9222	2791.61		29.9222	3830.37
29.9353	2811.61		29.9353	3844.37
29.9485	2806.61		29.9485	3848.37
29.9616	2791.61		29.9616	3819.37
29.9747	2799.61		29.9747	3825.37
29.9879	2800.61		29.9879	3827.37
30.001	2785.61		30.001	3822.37
30.0141	2792.61		30.0141	3846.37
30.0272	2831.61		30.0272	3799.37
30.0404	2787.61		30.0404	3827.37
30.0535	2807.61		30.0535	3806.37
30.0666	2795.61		30.0666	3817.37
30.0798	2800.61		30.0798	3816.37
30.0929	2769.61		30.0929	3827.37
30.106	2786.61		30.106	3873.37
30.1192	2782.61		30.1192	3817.37
30.1323	2779.61		30.1323	3847.37
30.1454	2781.61		30.1454	3862.37
30.1586	2793.61		30.1586	3805.37
30.1717	2783.61		30.1717	3813.37
30.1848	2767.61		30.1848	3816.37
30.1979	2785.61		30.1979	3828.37
30.2111	2829.61		30.2111	3845.37
30.2242	2793.61		30.2242	3825.37
30.2373	2784.61		30.2373	3820.37
30.2505	2825.61		30.2505	3845.37
30.2636	2782.61		30.2636	3859.37
30.2767	2754.61		30.2767	3836.37
30.2899	2780.61		30.2899	3832.37
30.303	2813.61		30.303	3848.37
30.3161	2778.61		30.3161	3825.37
30.3292	2800.61		30.3292	3822.37
30.3424	2787.61		30.3424	3827.37
30.3555	2789.61		30.3555	3823.37
30.3686	2774.61		30.3686	3801.37
30.3818	2756.61		30.3818	3826.37
30.3949	2781.61		30.3949	3833.37
30.408	2761.61		30.408	3827.37
30.4212	2757.61		30.4212	3822.37
30.4343	2784.61		30.4343	3824.37
30.4474	2758.61		30.4474	3829.37
30.4606	2801.61		30.4606	3814.37
30.4737	2780.61		30.4737	3817.37
30.4868	2760.61		30.4868	3821.37
30.4999	2796.61		30.4999	3840.37
30.5131	2813.61		30.5131	3833.37
30.5262	2761.61		30.5262	3823.37
30.5393	2777.61		30.5393	3845.37
30.5525	2774.61		30.5525	3822.37
30.5656	2792.61		30.5656	3800.37
30.5787	2770.61		30.5787	3818.37
30.5919	2766.61		30.5919	3835.37
30.605	2761.61		30.605	3862.37
30.6181	2799.61		30.6181	3846.37
30.6312	2771.61		30.6312	3834.37
30.6444	2768.61		30.6444	3835.37
30.6575	2786.61		30.6575	3843.37
30.6706	2809.61		30.6706	3846.37
30.6838	2754.61		30.6838	3816.37
30.6969	2768.61		30.6969	3825.37
30.71	2787.61		30.71	3827.37
30.7232	2800.61		30.7232	3826.37
30.7363	2766.61		30.7363	3838.37
30.7494	2778.61		30.7494	3833.37
30.7625	2779.61		30.7625	3815.37
30.7757	2751.61		30.7757	3809.37
30.7888	2779.61		30.7888	3824.37
30.8019	2812.61		30.8019	3835.37
30.8151	2787.61		30.8151	3832.37
30.8282	2767.61		30.8282	3818.37
30.8413	2759.61		30.8413	3832.37
30.8544	2777.61		30.8544	3838.37
30.8676	2770.61		30.8676	3814.37
30.8807	2730.61		30.8807	3834.37
30.8938	2806.61		30.8938	3812.37
30.907	2789.61		30.907	3825.37
30.9201	2765.61		30.9201	3820.37
30.9332	2777.61		30.9332	3807.37
30.9464	2777.61		30.9464	3846.37
30.9595	2765.61		30.9595	3814.37
30.9726	2759.61		30.9726	3831.37
30.9858	2787.61		30.9858	3816.37
30.9989	2769.61		30.9989	3820.37
31.012	2747.61		31.012	3835.37
31.0252	2754.61		31.0252	3831.37
31.0383	2772.61		31.0383	3814.37
31.0514	2753.61		31.0514	3798.37
31.0645	2760.61		31.0645	3838.37
31.0777	2800.61		31.0777	3819.37
31.0908	2771.61		31.0908	3816.37
31.1039	2752.61		31.1039	3833.37
31.1171	2753.61		31.1171	3772.37
31.1302	2760.61		31.1302	3813.37
31.1433	2801.61		31.1433	3824.37
31.1564	2783.61		31.1564	3840.37
31.1696	2758.61		31.1696	3818.37
31.1827	2772.61		31.1827	3808.37
31.1958	2752.61		31.1958	3801.37
31.209	2755.61		31.209	3835.37
31.2221	2755.61		31.2221	3823.37
31.2352	2782.61		31.2352	3812.37
31.2484	2757.61		31.2484	3815.37
31.2615	2756.61		31.2615	3800.37
31.2746	2770.61		31.2746	3823.37
31.2877	2754.61		31.2877	3808.37
31.3009	2744.61		31.3009	3815.37
31.314	2790.61		31.314	3807.37
31.3271	2732.61		31.3271	3827.37
31.3403	2765.61		31.3403	3804.37
31.3534	2752.61		31.3534	3825.37
31.3665	2793.61		31.3665	3822.37
31.3797	2781.61		31.3797	3837.37
31.3928	2760.61		31.3928	3832.37
31.4059	2752.61		31.4059	3799.37
31.4191	2757.61		31.4191	3826.37
31.4322	2777.61		31.4322	3824.37
31.4453	2762.61		31.4453	3796.37
31.4584	2772.61		31.4584	3810.37
31.4716	2787.61		31.4716	3812.37
31.4847	2767.61		31.4847	3793.37
31.4978	2757.61		31.4978	3821.37
31.511	2735.61		31.511	3839.37
31.5241	2759.61		31.5241	3821.37
31.5372	2753.61		31.5372	3831.37
31.5504	2774.61		31.5504	3815.37
31.5635	2800.61		31.5635	3806.37
31.5766	2779.61		31.5766	3836.37
31.5897	2774.61		31.5897	3807.37
31.6029	2747.61		31.6029	3808.37
31.616	2746.61		31.616	3818.37
31.6291	2764.61		31.6291	3817.37
31.6423	2796.61		31.6423	3806.37
31.6554	2728.61		31.6554	3806.37
31.6685	2731.61		31.6685	3830.37
31.6817	2771.61		31.6817	3832.37
31.6948	2766.61		31.6948	3818.37
31.7079	2755.61		31.7079	3783.37
31.7211	2768.61		31.7211	3795.37
31.7342	2756.61		31.7342	3850.37
31.7473	2738.61		31.7473	3841.37
31.7604	2732.61		31.7604	3799.37
31.7736	2725.61		31.7736	3823.37
31.7867	2739.61		31.7867	3803.37
31.7998	2764.61		31.7998	3794.37
31.813	2798.61		31.813	3821.37
31.8261	2761.61		31.8261	3808.37
31.8392	2763.61		31.8392	3818.37
31.8524	2730.61		31.8524	3801.37
31.8655	2745.61		31.8655	3817.37
31.8786	2758.61		31.8786	3826.37
31.8917	2775.61		31.8917	3799.37
31.9049	2746.61		31.9049	3803.37
31.918	2771.61		31.918	3781.37
31.9311	2750.61		31.9311	3835.37
31.9443	2765.61		31.9443	3826.37
31.9574	2766.61		31.9574	3827.37
31.9705	2725.61		31.9705	3824.37
31.9837	2753.61		31.9837	3800.37
31.9968	2760.61		31.9968	3842.37
32.0099	2737.61		32.0099	3821.37
32.023	2741.61		32.023	3826.37
32.0362	2738.61		32.0362	3786.37
32.0493	2737.61		32.0493	3815.37
32.0624	2752.61		32.0624	3808.37
32.0756	2734.61		32.0756	3811.37
32.0887	2731.61		32.0887	3811.37
32.1018	2733.61		32.1018	3799.37
32.115	2766.61		32.115	3845.37
32.1281	2729.61		32.1281	3829.37
32.1412	2767.61		32.1412	3830.37
32.1544	2739.61		32.1544	3839.37
32.1675	2758.61		32.1675	3827.37
32.1806	2759.61		32.1806	3804.37
32.1937	2727.61		32.1937	3805.37
32.2069	2745.61		32.2069	3817.37
32.22	2765.61		32.22	3837.37
32.2331	2750.61		32.2331	3819.37
32.2463	2690.61		32.2463	3828.37
32.2594	2758.61		32.2594	3811.37
32.2725	2768.61		32.2725	3797.37
32.2856	2745.61		32.2856	3827.37
32.2988	2753.61		32.2988	3826.37
32.3119	2727.61		32.3119	3809.37
32.325	2756.61		32.325	3802.37
32.3382	2739.61		32.3382	3822.37
32.3513	2745.61		32.3513	3824.37
32.3644	2760.61		32.3644	3806.37
32.3776	2769.61		32.3776	3796.37
32.3907	2723.61		32.3907	3803.37
32.4038	2748.61		32.4038	3831.37
32.417	2750.61		32.417	3815.37
32.4301	2762.61		32.4301	3793.37
32.4432	2772.61		32.4432	3827.37
32.4564	2746.61		32.4564	3815.37
32.4695	2719.61		32.4695	3785.37
32.4826	2771.61		32.4826	3821.37
32.4957	2733.61		32.4957	3799.37
32.5089	2743.61		32.5089	3838.37
32.522	2757.61		32.522	3808.37
32.5351	2749.61		32.5351	3796.37
32.5483	2755.61		32.5483	3786.37
32.5614	2757.61		32.5614	3816.37
32.5745	2737.61		32.5745	3827.37
32.5876	2733.61		32.5876	3802.37
32.6008	2705.61		32.6008	3821.37
32.6139	2737.61		32.6139	3818.37
32.627	2729.61		32.627	3826.37
32.6402	2740.61		32.6402	3808.37
32.6533	2736.61		32.6533	3816.37
32.6664	2731.61		32.6664	3805.37
32.6796	2704.61		32.6796	3798.37
32.6927	2734.61		32.6927	3805.37
32.7058	2761.61		32.7058	3828.37
32.7189	2738.61		32.7189	3829.37
32.7321	2749.61		32.7321	3805.37
32.7452	2759.61		32.7452	3817.37
32.7584	2734.61		32.7584	3773.37
32.7715	2727.61		32.7715	3795.37
32.7846	2738.61		32.7846	3786.37
32.7977	2716.61		32.7977	3817.37
32.8109	2742.61		32.8109	3821.37
32.824	2724.61		32.824	3785.37
32.8371	2724.61		32.8371	3804.37
32.8503	2742.61		32.8503	3798.37
32.8634	2743.61		32.8634	3801.37
32.8765	2720.61		32.8765	3805.37
32.8897	2726.61		32.8897	3806.37
32.9028	2728.61		32.9028	3816.37
32.9159	2725.61		32.9159	3779.37
32.929	2728.61		32.929	3830.37
32.9422	2698.61		32.9422	3787.37
32.9553	2734.61		32.9553	3802.37
32.9684	2750.61		32.9684	3802.37
32.9816	2734.61		32.9816	3814.37
32.9947	2729.61		32.9947	3808.37
33.0078	2765.61		33.0078	3819.37
33.0209	2726.61		33.0209	3821.37
33.0341	2756.61		33.0341	3759.37
33.0472	2695.61		33.0472	3819.37
33.0603	2727.61		33.0603	3766.37
33.0735	2718.61		33.0735	3790.37
33.0866	2722.61		33.0866	3786.37
33.0997	2720.61		33.0997	3784.37
33.1129	2726.61		33.1129	3793.37
33.126	2718.61		33.126	3799.37
33.1391	2735.61		33.1391	3815.37
33.1523	2727.61		33.1523	3819.37
33.1654	2724.61		33.1654	3785.37
33.1785	2743.61		33.1785	3802.37
33.1916	2747.61		33.1916	3806.37
33.2048	2740.61		33.2048	3822.37
33.2179	2707.61		33.2179	3806.37
33.231	2747.61		33.231	3806.37
33.2442	2737.61		33.2442	3787.37
33.2573	2718.61		33.2573	3807.37
33.2704	2728.61		33.2704	3784.37
33.2836	2739.61		33.2836	3790.37
33.2967	2743.61		33.2967	3809.37
33.3098	2740.61		33.3098	3804.37
33.3229	2738.61		33.3229	3797.37
33.3361	2717.61		33.3361	3788.37
33.3492	2703.61		33.3492	3800.37
33.3623	2706.61		33.3623	3799.37
33.3755	2730.61		33.3755	3798.37
33.3886	2716.61		33.3886	3798.37
33.4017	2732.61		33.4017	3803.37
33.4149	2703.61		33.4149	3799.37
33.428	2690.61		33.428	3821.37
33.4411	2705.61		33.4411	3784.37
33.4543	2685.61		33.4543	3811.37
33.4674	2700.61		33.4674	3824.37
33.4805	2709.61		33.4805	3821.37
33.4936	2696.61		33.4936	3781.37
33.5068	2681.61		33.5068	3793.37
33.5199	2702.61		33.5199	3788.37
33.533	2687.61		33.533	3796.37
33.5462	2748.61		33.5462	3821.37
33.5593	2700.61		33.5593	3794.37
33.5724	2717.61		33.5724	3791.37
33.5855	2690.61		33.5855	3802.37
33.5987	2690.61		33.5987	3804.37
33.6118	2723.61		33.6118	3796.37
33.6249	2720.61		33.6249	3810.37
33.6381	2714.61		33.6381	3805.37
33.6512	2703.61		33.6512	3795.37
33.6643	2727.61		33.6643	3772.37
33.6775	2700.61		33.6775	3792.37
33.6906	2732.61		33.6906	3777.37
33.7037	2683.61		33.7037	3804.37
33.7169	2725.61		33.7169	3786.37
33.73	2720.61		33.73	3775.37
33.7431	2703.61		33.7431	3815.37
33.7563	2707.61		33.7563	3796.37
33.7694	2701.61		33.7694	3764.37
33.7825	2700.61		33.7825	3818.37
33.7956	2706.61		33.7956	3777.37
33.8088	2715.61		33.8088	3789.37
33.8219	2706.61		33.8219	3800.37
33.835	2726.61		33.835	3788.37
33.8482	2696.61		33.8482	3803.37
33.8613	2697.61		33.8613	3798.37
33.8744	2668.61		33.8744	3796.37
33.8875	2705.61		33.8875	3791.37
33.9007	2698.61		33.9007	3788.37
33.9138	2690.61		33.9138	3776.37
33.9269	2696.61		33.9269	3786.37
33.9401	2683.61		33.9401	3785.37
33.9532	2687.61		33.9532	3769.37
33.9663	2700.61		33.9663	3789.37
33.9795	2691.61		33.9795	3790.37
33.9926	2682.61		33.9926	3815.37
34.0057	2698.61		34.0057	3797.37
34.0189	2700.61		34.0189	3798.37
34.032	2677.61		34.032	3766.37
34.0451	2736.61		34.0451	3806.37
34.0582	2725.61		34.0582	3785.37
34.0714	2701.61		34.0714	3793.37
34.0845	2702.61		34.0845	3775.37
34.0976	2677.61		34.0976	3787.37
34.1108	2718.61		34.1108	3780.37
34.1239	2708.61		34.1239	3778.37
34.137	2695.61		34.137	3805.37
34.1501	2691.61		34.1501	3798.37
34.1633	2697.61		34.1633	3788.37
34.1764	2689.61		34.1764	3771.37
34.1895	2700.61		34.1895	3807.37
34.2027	2699.61		34.2027	3763.37
34.2158	2665.61		34.2158	3782.37
34.2289	2705.61		34.2289	3786.37
34.2421	2692.61		34.2421	3757.37
34.2552	2689.61		34.2552	3793.37
34.2683	2678.61		34.2683	3776.37
34.2815	2676.61		34.2815	3796.37
34.2946	2704.61		34.2946	3807.37
34.3077	2669.61		34.3077	3793.37
34.3209	2708.61		34.3209	3773.37
34.334	2688.61		34.334	3795.37
34.3471	2672.61		34.3471	3806.37
34.3602	2702.61		34.3602	3805.37
34.3734	2678.61		34.3734	3764.37
34.3865	2704.61		34.3865	3783.37
34.3996	2699.61		34.3996	3793.37
34.4128	2661.61		34.4128	3814.37
34.4259	2697.61		34.4259	3799.37
34.439	2729.61		34.439	3787.37
34.4522	2724.61		34.4522	3781.37
34.4653	2697.61		34.4653	3806.37
34.4784	2718.61		34.4784	3775.37
34.4915	2705.61		34.4915	3779.37
34.5047	2694.61		34.5047	3800.37
34.5178	2677.61		34.5178	3772.37
34.5309	2673.61		34.5309	3774.37
34.5441	2697.61		34.5441	3769.37
34.5572	2689.61		34.5572	3753.37
34.5703	2686.61		34.5703	3786.37
34.5834	2677.61		34.5834	3775.37
34.5966	2690.61		34.5966	3778.37
34.6097	2692.61		34.6097	3786.37
34.6228	2687.61		34.6228	3789.37
34.636	2673.61		34.636	3779.37
34.6491	2676.61		34.6491	3772.37
34.6622	2695.61		34.6622	3777.37
34.6754	2694.61		34.6754	3765.37
34.6885	2684.61		34.6885	3785.37
34.7016	2691.61		34.7016	3785.37
34.7148	2684.61		34.7148	3798.37
34.7279	2682.61		34.7279	3790.37
34.741	2680.61		34.741	3783.37
34.7542	2702.61		34.7542	3783.37
34.7673	2681.61		34.7673	3786.37
34.7804	2696.61		34.7804	3784.37
34.7935	2681.61		34.7935	3783.37
34.8067	2688.61		34.8067	3790.37
34.8198	2671.61		34.8198	3777.37
34.8329	2678.61		34.8329	3777.37
34.8461	2668.61		34.8461	3790.37
34.8592	2694.61		34.8592	3772.37
34.8723	2699.61		34.8723	3787.37
34.8854	2685.61		34.8854	3780.37
34.8986	2667.61		34.8986	3775.37
34.9117	2707.61		34.9117	3767.37
34.9248	2688.61		34.9248	3788.37
34.938	2688.61		34.938	3784.37
34.9511	2694.61		34.9511	3788.37
34.9642	2684.61		34.9642	3808.37
34.9774	2665.61		34.9774	3787.37
34.9905	2669.61		34.9905	3766.37
35.0036	2686.61		35.0036	3776.37
35.0168	2688.61		35.0168	3766.37
35.0299	2692.61		35.0299	3795.37
35.043	2685.61		35.043	3789.37
35.0561	2680.61		35.0561	3766.37
35.0693	2693.61		35.0693	3756.37
35.0824	2677.61		35.0824	3773.37
35.0955	2706.61		35.0955	3788.37
35.1087	2691.61		35.1087	3782.37
35.1218	2683.61		35.1218	3759.37
35.1349	2685.61		35.1349	3793.37
35.1481	2671.61		35.1481	3773.37
35.1612	2707.61		35.1612	3771.37
35.1743	2676.61		35.1743	3783.37
35.1874	2714.61		35.1874	3795.37
35.2006	2661.61		35.2006	3762.37
35.2137	2702.61		35.2137	3756.37
35.2268	2667.61		35.2268	3775.37
35.24	2702.61		35.24	3762.37
35.2531	2671.61		35.2531	3787.37
35.2662	2679.61		35.2662	3763.37
35.2794	2691.61		35.2794	3778.37
35.2925	2701.61		35.2925	3762.37
35.3056	2700.61		35.3056	3763.37
35.3188	2683.61		35.3188	3740.37
35.3319	2671.61		35.3319	3774.37
35.345	2699.61		35.345	3780.37
35.3581	2673.61		35.3581	3770.37
35.3713	2680.61		35.3713	3774.37
35.3844	2662.61		35.3844	3762.37
35.3975	2663.61		35.3975	3765.37
35.4107	2666.61		35.4107	3785.37
35.4238	2674.61		35.4238	3787.37
35.4369	2678.61		35.4369	3764.37
35.45	2662.61		35.45	3791.37
35.4632	2674.61		35.4632	3768.37
35.4763	2661.61		35.4763	3786.37
35.4894	2685.61		35.4894	3745.37
35.5026	2685.61		35.5026	3771.37
35.5157	2682.61		35.5157	3784.37
35.5288	2683.61		35.5288	3777.37
35.542	2665.61		35.542	3779.37
35.5551	2672.61		35.5551	3780.37
35.5682	2694.61		35.5682	3785.37
35.5814	2665.61		35.5814	3766.37
35.5945	2675.61		35.5945	3776.37
35.6076	2666.61		35.6076	3778.37
35.6208	2665.61		35.6208	3799.37
35.6339	2677.61		35.6339	3761.37
35.647	2687.61		35.647	3770.37
35.6601	2663.61		35.6601	3771.37
35.6733	2676.61		35.6733	3769.37
35.6864	2656.61		35.6864	3752.37
35.6995	2664.61		35.6995	3769.37
35.7127	2659.61		35.7127	3791.37
35.7258	2667.61		35.7258	3745.37
35.7389	2671.61		35.7389	3748.37
35.752	2682.61		35.752	3774.37
35.7652	2682.61		35.7652	3775.37
35.7783	2681.61		35.7783	3776.37
35.7914	2675.61		35.7914	3782.37
35.8046	2665.61		35.8046	3761.37
35.8177	2641.61		35.8177	3765.37
35.8308	2660.61		35.8308	3766.37
35.844	2674.61		35.844	3765.37
35.8571	2687.61		35.8571	3767.37
35.8702	2670.61		35.8702	3762.37
35.8834	2700.61		35.8834	3755.37
35.8965	2682.61		35.8965	3758.37
35.9096	2684.61		35.9096	3784.37
35.9227	2675.61		35.9227	3776.37
35.9359	2659.61		35.9359	3771.37
35.949	2681.61		35.949	3757.37
35.9621	2678.61		35.9621	3779.37
35.9753	2676.61		35.9753	3762.37
35.9884	2656.61		35.9884	3761.37
36.0015	2678.61		36.0015	3759.37
36.0147	2675.61		36.0147	3780.37
36.0278	2649.61		36.0278	3746.37
36.0409	2675.61		36.0409	3787.37
36.054	2687.61		36.054	3750.37
36.0672	2686.61		36.0672	3761.37
36.0803	2684.61		36.0803	3771.37
36.0934	2653.61		36.0934	3760.37
36.1066	2684.61		36.1066	3783.37
36.1197	2690.61		36.1197	3748.37
36.1328	2691.61		36.1328	3755.37
36.146	2668.61		36.146	3750.37
36.1591	2686.61		36.1591	3785.37
36.1722	2644.61		36.1722	3749.37
36.1853	2672.61		36.1853	3768.37
36.1985	2657.61		36.1985	3745.37
36.2116	2659.61		36.2116	3770.37
36.2247	2656.61		36.2247	3756.37
36.2379	2659.61		36.2379	3755.37
36.251	2703.61		36.251	3780.37
36.2641	2657.61		36.2641	3756.37
36.2773	2670.61		36.2773	3764.37
36.2904	2684.61		36.2904	3754.37
36.3035	2680.61		36.3035	3777.37
36.3167	2662.61		36.3167	3794.37
36.3298	2648.61		36.3298	3758.37
36.3429	2648.61		36.3429	3774.37
36.356	2658.61		36.356	3769.37
36.3692	2650.61		36.3692	3764.37
36.3823	2666.61		36.3823	3762.37
36.3954	2661.61		36.3954	3754.37
36.4086	2673.61		36.4086	3767.37
36.4217	2683.61		36.4217	3765.37
36.4348	2651.61		36.4348	3758.37
36.4479	2682.61		36.4479	3782.37
36.4611	2658.61		36.4611	3750.37
36.4742	2679.61		36.4742	3780.37
36.4873	2666.61		36.4873	3752.37
36.5005	2674.61		36.5005	3765.37
36.5136	2645.61		36.5136	3759.37
36.5267	2644.61		36.5267	3758.37
36.5399	2654.61		36.5399	3785.37
36.553	2691.61		36.553	3763.37
36.5661	2686.61		36.5661	3761.37
36.5793	2691.61		36.5793	3762.37
36.5924	2660.61		36.5924	3768.37
36.6055	2669.61		36.6055	3764.37
36.6187	2669.61		36.6187	3766.37
36.6318	2694.61		36.6318	3753.37
36.6449	2717.61		36.6449	3755.37
36.658	2677.61		36.658	3769.37
36.6712	2667.61		36.6712	3782.37
36.6843	2695.61		36.6843	3758.37
36.6974	2673.61		36.6974	3756.37
36.7106	2677.61		36.7106	3762.37
36.7237	2664.61		36.7237	3766.37
36.7368	2727.61		36.7368	3758.37
36.7499	2665.61		36.7499	3759.37
36.7631	2654.61		36.7631	3755.37
36.7762	2666.61		36.7762	3764.37
36.7893	2672.61		36.7893	3796.37
36.8025	2688.61		36.8025	3773.37
36.8156	2694.61		36.8156	3752.37
36.8287	2686.61		36.8287	3762.37
36.8419	2675.61		36.8419	3786.37
36.855	2661.61		36.855	3779.37
36.8681	2665.61		36.8681	3773.37
36.8813	2686.61		36.8813	3763.37
36.8944	2664.61		36.8944	3764.37
36.9075	2666.61		36.9075	3783.37
36.9206	2680.61		36.9206	3761.37
36.9338	2672.61		36.9338	3747.37
36.9469	2672.61		36.9469	3778.37
36.96	2699.61		36.96	3762.37
36.9732	2699.61		36.9732	3756.37
36.9863	2676.61		36.9863	3760.37
36.9994	2688.61		36.9994	3767.37
37.0126	2696.61		37.0126	3774.37
37.0257	2705.61		37.0257	3768.37
37.0388	2715.61		37.0388	3780.37
37.0519	2660.61		37.0519	3789.37
37.0651	2654.61		37.0651	3772.37
37.0782	2677.61		37.0782	3764.37
37.0913	2668.61		37.0913	3758.37
37.1045	2684.61		37.1045	3775.37
37.1176	2675.61		37.1176	3779.37
37.1307	2682.61		37.1307	3768.37
37.1439	2698.61		37.1439	3759.37
37.157	2663.61		37.157	3749.37
37.1701	2659.61		37.1701	3772.37
37.1833	2671.61		37.1833	3790.37
37.1964	2662.61		37.1964	3770.37
37.2095	2697.61		37.2095	3751.37
37.2226	2678.61		37.2226	3787.37
37.2358	2699.61		37.2358	3777.37
37.2489	2688.61		37.2489	3804.37
37.262	2699.61		37.262	3749.37
37.2752	2691.61		37.2752	3759.37
37.2883	2670.61		37.2883	3792.37
37.3014	2661.61		37.3014	3755.37
37.3145	2702.61		37.3145	3761.37
37.3277	2674.61		37.3277	3759.37
37.3408	2718.61		37.3408	3782.37
37.3539	2703.61		37.3539	3780.37
37.3671	2678.61		37.3671	3772.37
37.3802	2683.61		37.3802	3785.37
37.3933	2668.61		37.3933	3772.37
37.4065	2702.61		37.4065	3786.37
37.4196	2706.61		37.4196	3776.37
37.4327	2689.61		37.4327	3786.37
37.4459	2656.61		37.4459	3781.37
37.459	2655.61		37.459	3787.37
37.4721	2681.61		37.4721	3776.37
37.4853	2691.61		37.4853	3789.37
37.4984	2701.61		37.4984	3784.37
37.5115	2715.61		37.5115	3777.37
37.5246	2708.61		37.5246	3798.37
37.5378	2685.61		37.5378	3840.37
37.5509	2716.61		37.5509	3813.37
37.564	2701.61		37.564	3806.37
37.5772	2705.61		37.5772	3832.37
37.5903	2703.61		37.5903	3820.37
37.6034	2666.61		37.6034	3794.37
37.6165	2673.61		37.6165	3813.37
37.6297	2708.61		37.6297	3811.37
37.6428	2691.61		37.6428	3818.37
37.6559	2730.61		37.6559	3831.37
37.6691	2696.61		37.6691	3808.37
37.6822	2716.61		37.6822	3827.37
37.6953	2706.61		37.6953	3846.37
37.7085	2714.61		37.7085	3888.37
37.7216	2744.61		37.7216	3884.37
37.7347	2695.61		37.7347	3848.37
37.7478	2694.61		37.7478	3876.37
37.761	2706.61		37.761	3902.37
37.7741	2701.61		37.7741	3894.37
37.7872	2747.61		37.7872	3947.37
37.8004	2693.61		37.8004	3957.37
37.8135	2720.61		37.8135	3987.37
37.8266	2715.61		37.8266	4018.37
37.8398	2700.61		37.8398	4050.37
37.8529	2721.61		37.8529	4084.37
37.866	2716.61		37.866	4046.37
37.8792	2728.61		37.8792	4171.37
37.8923	2705.61		37.8923	4149.37
37.9054	2733.61		37.9054	4194.37
37.9186	2743.61		37.9186	4289.37
37.9317	2714.61		37.9317	4346.37
37.9448	2708.61		37.9448	4360.37
37.9579	2700.61		37.9579	4435.37
37.9711	2754.61		37.9711	4504.37
37.9842	2733.61		37.9842	4545.37
37.9973	2745.61		37.9973	4637.37
38.0105	2728.61		38.0105	4735.37
38.0236	2703.61		38.0236	4774.37
38.0367	2736.61		38.0367	4964.37
38.0498	2726.61		38.0498	5070.37
38.063	2750.61		38.063	5320.37
38.0761	2761.61		38.0761	5487.37
38.0892	2747.61		38.0892	5722.37
38.1024	2729.61		38.1024	5976.37
38.1155	2775.61		38.1155	6094.37
38.1286	2767.61		38.1286	6318.37
38.1418	2735.61		38.1418	6461.37
38.1549	2762.61		38.1549	6529.37
38.168	2732.61		38.168	6459.37
38.1812	2784.61		38.1812	6291.37
38.1943	2794.61		38.1943	6112.37
38.2074	2770.61		38.2074	5931.37
38.2205	2751.61		38.2205	5736.37
38.2337	2776.61		38.2337	5576.37
38.2468	2771.61		38.2468	5548.37
38.2599	2788.61		38.2599	5260.37
38.2731	2782.61		38.2731	5158.37
38.2862	2783.61		38.2862	4926.37
38.2993	2760.61		38.2993	4749.37
38.3124	2786.61		38.3124	4533.37
38.3256	2799.61		38.3256	4389.37
38.3387	2764.61		38.3387	4315.37
38.3518	2782.61		38.3518	4242.37
38.365	2783.61		38.365	4111.37
38.3781	2808.61		38.3781	4068.37
38.3912	2806.61		38.3912	4039.37
38.4044	2795.61		38.4044	4018.37
38.4175	2811.61		38.4175	3969.37
38.4306	2783.61		38.4306	3954.37
38.4438	2808.61		38.4438	3955.37
38.4569	2845.61		38.4569	3893.37
38.47	2800.61		38.47	3908.37
38.4832	2795.61		38.4832	3890.37
38.4963	2807.61		38.4963	3909.37
38.5094	2835.61		38.5094	3881.37
38.5225	2825.61		38.5225	3876.37
38.5357	2801.61		38.5357	3864.37
38.5488	2826.61		38.5488	3857.37
38.5619	2847.61		38.5619	3857.37
38.5751	2839.61		38.5751	3820.37
38.5882	2864.61		38.5882	3815.37
38.6013	2892.61		38.6013	3827.37
38.6144	2835.61		38.6144	3863.37
38.6276	2852.61		38.6276	3803.37
38.6407	2864.61		38.6407	3818.37
38.6538	2864.61		38.6538	3797.37
38.667	2860.61		38.667	3824.37
38.6801	2853.61		38.6801	3807.37
38.6932	2875.61		38.6932	3780.37
38.7064	2885.61		38.7064	3815.37
38.7195	2909.61		38.7195	3811.37
38.7326	2895.61		38.7326	3818.37
38.7458	2880.61		38.7458	3773.37
38.7589	2912.61		38.7589	3807.37
38.772	2880.61		38.772	3808.37
38.7851	2918.61		38.7851	3807.37
38.7983	2939.61		38.7983	3804.37
38.8114	2899.61		38.8114	3792.37
38.8245	2927.61		38.8245	3780.37
38.8377	2916.61		38.8377	3795.37
38.8508	2926.61		38.8508	3784.37
38.8639	2965.61		38.8639	3789.37
38.8771	2959.61		38.8771	3772.37
38.8902	2987.61		38.8902	3762.37
38.9033	2936.61		38.9033	3756.37
38.9164	2938.61		38.9164	3778.37
38.9296	2936.61		38.9296	3755.37
38.9427	2951.61		38.9427	3767.37
38.9558	2956.61		38.9558	3773.37
38.969	2951.61		38.969	3754.37
38.9821	2923.61		38.9821	3743.37
38.9952	2935.61		38.9952	3773.37
39.0084	2960.61		39.0084	3753.37
39.0215	2979.61		39.0215	3738.37
39.0346	2983.61		39.0346	3780.37
39.0478	2983.61		39.0478	3775.37
39.0609	2934.61		39.0609	3781.37
39.074	2928.61		39.074	3767.37
39.0871	2938.61		39.0871	3771.37
39.1003	2933.61		39.1003	3744.37
39.1134	2981.61		39.1134	3748.37
39.1265	2964.61		39.1265	3762.37
39.1397	2950.61		39.1397	3772.37
39.1528	2928.61		39.1528	3759.37
39.1659	2927.61		39.1659	3750.37
39.179	2905.61		39.179	3773.37
39.1922	2935.61		39.1922	3743.37
39.2053	2928.61		39.2053	3739.37
39.2184	2913.61		39.2184	3767.37
39.2316	2929.61		39.2316	3781.37
39.2447	2933.61		39.2447	3771.37
39.2578	2916.61		39.2578	3771.37
39.271	2877.61		39.271	3777.37
39.2841	2855.61		39.2841	3775.37
39.2972	2917.61		39.2972	3767.37
39.3104	2918.61		39.3104	3755.37
39.3235	2876.61		39.3235	3743.37
39.3366	2893.61		39.3366	3759.37
39.3498	2888.61		39.3498	3755.37
39.3629	2903.61		39.3629	3750.37
39.376	2864.61		39.376	3768.37
39.3891	2837.61		39.3891	3770.37
39.4023	2829.61		39.4023	3758.37
39.4154	2839.61		39.4154	3747.37
39.4285	2830.61		39.4285	3724.37
39.4417	2844.61		39.4417	3729.37
39.4548	2816.61		39.4548	3761.37
39.4679	2852.61		39.4679	3766.37
39.4811	2872.61		39.4811	3768.37
39.4942	2838.61		39.4942	3763.37
39.5073	2823.61		39.5073	3737.37
39.5204	2783.61		39.5204	3728.37
39.5336	2814.61		39.5336	3752.37
39.5467	2808.61		39.5467	3739.37
39.5598	2780.61		39.5598	3756.37
39.573	2812.61		39.573	3749.37
39.5861	2798.61		39.5861	3746.37
39.5992	2791.61		39.5992	3736.37
39.6123	2790.61		39.6123	3760.37
39.6255	2793.61		39.6255	3750.37
39.6386	2760.61		39.6386	3737.37
39.6517	2789.61		39.6517	3763.37
39.6649	2754.61		39.6649	3745.37
39.678	2797.61		39.678	3747.37
39.6911	2769.61		39.6911	3747.37
39.7043	2759.61		39.7043	3754.37
39.7174	2753.61		39.7174	3738.37
39.7305	2768.61		39.7305	3751.37
39.7437	2746.61		39.7437	3745.37
39.7568	2763.61		39.7568	3747.37
39.7699	2777.61		39.7699	3747.37
39.7831	2754.61		39.7831	3727.37
39.7962	2715.61		39.7962	3745.37
39.8093	2764.61		39.8093	3746.37
39.8224	2715.61		39.8224	3760.37
39.8356	2762.61		39.8356	3752.37
39.8487	2758.61		39.8487	3747.37
39.8618	2727.61		39.8618	3763.37
39.875	2708.61		39.875	3753.37
39.8881	2731.61		39.8881	3759.37
39.9012	2746.61		39.9012	3755.37
39.9143	2718.61		39.9143	3755.37
39.9275	2727.61		39.9275	3754.37
39.9406	2705.61		39.9406	3744.37
39.9537	2718.61		39.9537	3739.37
39.9669	2703.61		39.9669	3728.37
39.98	2722.61		39.98	3743.37
39.9931	2692.61		39.9931	3716.37
40.0063	2717.61		40.0063	3755.37
40.0194	2684.61		40.0194	3743.37
40.0325	2674.61		40.0325	3752.37
40.0457	2721.61		40.0457	3747.37
40.0588	2676.61		40.0588	3771.37
40.0719	2694.61		40.0719	3772.37
40.085	2674.61		40.085	3737.37
40.0982	2679.61		40.0982	3744.37
40.1113	2700.61		40.1113	3749.37
40.1244	2705.61		40.1244	3748.37
40.1376	2685.61		40.1376	3747.37
40.1507	2695.61		40.1507	3734.37
40.1638	2677.61		40.1638	3766.37
40.1769	2688.61		40.1769	3743.37
40.1901	2686.61		40.1901	3727.37
40.2032	2695.61		40.2032	3755.37
40.2163	2695.61		40.2163	3757.37
40.2295	2680.61		40.2295	3756.37
40.2426	2688.61		40.2426	3767.37
40.2557	2671.61		40.2557	3753.37
40.2689	2702.61		40.2689	3752.37
40.282	2697.61		40.282	3738.37
40.2951	2685.61		40.2951	3746.37
40.3083	2679.61		40.3083	3751.37
40.3214	2688.61		40.3214	3762.37
40.3345	2672.61		40.3345	3735.37
40.3477	2670.61		40.3477	3740.37
40.3608	2685.61		40.3608	3721.37
40.3739	2670.61		40.3739	3742.37
40.387	2677.61		40.387	3750.37
40.4002	2655.61		40.4002	3740.37
40.4133	2652.61		40.4133	3718.37
40.4264	2668.61		40.4264	3733.37
40.4396	2661.61		40.4396	3738.37
40.4527	2676.61		40.4527	3747.37
40.4658	2662.61		40.4658	3743.37
40.4789	2674.61		40.4789	3732.37
40.4921	2662.61		40.4921	3754.37
40.5052	2646.61		40.5052	3743.37
40.5183	2678.61		40.5183	3730.37
40.5315	2659.61		40.5315	3747.37
40.5446	2684.61		40.5446	3756.37
40.5577	2676.61		40.5577	3758.37
40.5709	2640.61		40.5709	3747.37
40.584	2658.61		40.584	3721.37
40.5971	2658.61		40.5971	3728.37
40.6103	2656.61		40.6103	3765.37
40.6234	2672.61		40.6234	3736.37
40.6365	2635.61		40.6365	3746.37
40.6496	2657.61		40.6496	3739.37
40.6628	2651.61		40.6628	3735.37
40.6759	2662.61		40.6759	3746.37
40.689	2665.61		40.689	3763.37
40.7022	2651.61		40.7022	3730.37
40.7153	2671.61		40.7153	3751.37
40.7284	2646.61		40.7284	3727.37
40.7416	2657.61		40.7416	3733.37
40.7547	2652.61		40.7547	3740.37
40.7678	2650.61		40.7678	3760.37
40.7809	2641.61		40.7809	3734.37
40.7941	2684.61		40.7941	3731.37
40.8072	2643.61		40.8072	3730.37
40.8203	2653.61		40.8203	3752.37
40.8335	2620.61		40.8335	3760.37
40.8466	2650.61		40.8466	3735.37
40.8597	2658.61		40.8597	3756.37
40.8729	2658.61		40.8729	3742.37
40.886	2662.61		40.886	3726.37
40.8991	2634.61		40.8991	3725.37
40.9123	2637.61		40.9123	3733.37
40.9254	2665.61		40.9254	3756.37
40.9385	2643.61		40.9385	3730.37
40.9516	2656.61		40.9516	3755.37
40.9648	2654.61		40.9648	3740.37
40.9779	2645.61		40.9779	3739.37
40.991	2633.61		40.991	3750.37
41.0042	2657.61		41.0042	3758.37
41.0173	2624.61		41.0173	3759.37
41.0304	2629.61		41.0304	3740.37
41.0436	2628.61		41.0436	3723.37
41.0567	2623.61		41.0567	3732.37
41.0698	2651.61		41.0698	3746.37
41.0829	2656.61		41.0829	3731.37
41.0961	2643.61		41.0961	3739.37
41.1092	2657.61		41.1092	3732.37
41.1223	2634.61		41.1223	3744.37
41.1355	2636.61		41.1355	3753.37
41.1486	2654.61		41.1486	3727.37
41.1617	2655.61		41.1617	3739.37
41.1749	2642.61		41.1749	3724.37
41.188	2638.61		41.188	3732.37
41.2011	2664.61		41.2011	3730.37
41.2142	2653.61		41.2142	3731.37
41.2274	2633.61		41.2274	3726.37
41.2405	2672.61		41.2405	3770.37
41.2536	2659.61		41.2536	3738.37
41.2668	2655.61		41.2668	3758.37
41.2799	2655.61		41.2799	3732.37
41.293	2645.61		41.293	3747.37
41.3062	2637.61		41.3062	3755.37
41.3193	2670.61		41.3193	3718.37
41.3324	2639.61		41.3324	3744.37
41.3456	2647.61		41.3456	3754.37
41.3587	2629.61		41.3587	3739.37
41.3718	2665.61		41.3718	3730.37
41.3849	2660.61		41.3849	3738.37
41.3981	2636.61		41.3981	3732.37
41.4112	2654.61		41.4112	3733.37
41.4243	2636.61		41.4243	3737.37
41.4375	2652.61		41.4375	3738.37
41.4506	2647.61		41.4506	3745.37
41.4637	2663.61		41.4637	3731.37
41.4768	2637.61		41.4768	3724.37
41.49	2628.61		41.49	3745.37
41.5031	2637.61		41.5031	3748.37
41.5162	2624.61		41.5162	3739.37
41.5294	2655.61		41.5294	3728.37
41.5425	2635.61		41.5425	3748.37
41.5556	2645.61		41.5556	3755.37
41.5688	2626.61		41.5688	3782.37
41.5819	2636.61		41.5819	3724.37
41.595	2653.61		41.595	3738.37
41.6082	2648.61		41.6082	3732.37
41.6213	2632.61		41.6213	3729.37
41.6344	2639.61		41.6344	3739.37
41.6476	2626.61		41.6476	3759.37
41.6607	2640.61		41.6607	3735.37
41.6738	2652.61		41.6738	3736.37
41.6869	2666.61		41.6869	3750.37
41.7001	2628.61		41.7001	3736.37
41.7132	2626.61		41.7132	3725.37
41.7263	2654.61		41.7263	3747.37
41.7395	2618.61		41.7395	3753.37
41.7526	2616.61		41.7526	3730.37
41.7657	2649.61		41.7657	3735.37
41.7788	2627.61		41.7788	3763.37
41.792	2637.61		41.792	3740.37
41.8051	2663.61		41.8051	3733.37
41.8182	2644.61		41.8182	3735.37
41.8314	2628.61		41.8314	3726.37
41.8445	2616.61		41.8445	3746.37
41.8576	2651.61		41.8576	3751.37
41.8708	2633.61		41.8708	3737.37
41.8839	2638.61		41.8839	3742.37
41.897	2647.61		41.897	3744.37
41.9102	2624.61		41.9102	3753.37
41.9233	2642.61		41.9233	3753.37
41.9364	2628.61		41.9364	3734.37
41.9495	2641.61		41.9495	3735.37
41.9627	2650.61		41.9627	3761.37
41.9758	2647.61		41.9758	3750.37
41.9889	2635.61		41.9889	3752.37
42.0021	2614.61		42.0021	3760.37
42.0152	2623.61		42.0152	3727.37
42.0283	2641.61		42.0283	3726.37
42.0414	2629.61		42.0414	3749.37
42.0546	2658.61		42.0546	3770.37
42.0677	2627.61		42.0677	3743.37
42.0808	2639.61		42.0808	3758.37
42.094	2636.61		42.094	3728.37
42.1071	2635.61		42.1071	3729.37
42.1202	2638.61		42.1202	3728.37
42.1334	2629.61		42.1334	3762.37
42.1465	2643.61		42.1465	3730.37
42.1596	2641.61		42.1596	3747.37
42.1728	2643.61		42.1728	3747.37
42.1859	2626.61		42.1859	3744.37
42.199	2660.61		42.199	3747.37
42.2122	2647.61		42.2122	3749.37
42.2253	2650.61		42.2253	3742.37
42.2384	2619.61		42.2384	3747.37
42.2515	2626.61		42.2515	3758.37
42.2647	2638.61		42.2647	3736.37
42.2778	2628.61		42.2778	3720.37
42.2909	2647.61		42.2909	3736.37
42.3041	2646.61		42.3041	3754.37
42.3172	2646.61		42.3172	3770.37
42.3303	2641.61		42.3303	3742.37
42.3434	2642.61		42.3434	3730.37
42.3566	2629.61		42.3566	3741.37
42.3697	2636.61		42.3697	3753.37
42.3828	2632.61		42.3828	3746.37
42.396	2637.61		42.396	3735.37
42.4091	2637.61		42.4091	3740.37
42.4222	2644.61		42.4222	3734.37
42.4354	2640.61		42.4354	3756.37
42.4485	2629.61		42.4485	3737.37
42.4616	2639.61		42.4616	3746.37
42.4748	2635.61		42.4748	3745.37
42.4879	2663.61		42.4879	3719.37
42.501	2649.61		42.501	3741.37
42.5142	2632.61		42.5142	3741.37
42.5273	2617.61		42.5273	3731.37
42.5404	2621.61		42.5404	3744.37
42.5535	2634.61		42.5535	3749.37
42.5667	2629.61		42.5667	3736.37
42.5798	2667.61		42.5798	3730.37
42.5929	2623.61		42.5929	3729.37
42.6061	2644.61		42.6061	3741.37
42.6192	2662.61		42.6192	3758.37
42.6323	2665.61		42.6323	3731.37
42.6454	2640.61		42.6454	3743.37
42.6586	2616.61		42.6586	3735.37
42.6717	2638.61		42.6717	3735.37
42.6848	2640.61		42.6848	3740.37
42.698	2654.61		42.698	3728.37
42.7111	2659.61		42.7111	3737.37
42.7242	2643.61		42.7242	3737.37
42.7374	2658.61		42.7374	3758.37
42.7505	2677.61		42.7505	3733.37
42.7636	2625.61		42.7636	3754.37
42.7767	2621.61		42.7767	3743.37
42.7899	2635.61		42.7899	3738.37
42.803	2646.61		42.803	3749.37
42.8161	2633.61		42.8161	3737.37
42.8293	2645.61		42.8293	3749.37
42.8424	2615.61		42.8424	3748.37
42.8555	2631.61		42.8555	3757.37
42.8687	2656.61		42.8687	3763.37
42.8818	2646.61		42.8818	3715.37
42.8949	2633.61		42.8949	3746.37
42.9081	2657.61		42.9081	3754.37
42.9212	2663.61		42.9212	3743.37
42.9343	2629.61		42.9343	3752.37
42.9474	2649.61		42.9474	3744.37
42.9606	2642.61		42.9606	3740.37
42.9737	2645.61		42.9737	3745.37
42.9868	2674.61		42.9868	3737.37
43	2606.61		43	3741.37
43.0131	2659.61		43.0131	3777.37
43.0262	2634.61		43.0262	3727.37
43.0394	2645.61		43.0394	3747.37
43.0525	2662.61		43.0525	3743.37
43.0656	2622.61		43.0656	3761.37
43.0787	2634.61		43.0787	3754.37
43.0919	2654.61		43.0919	3733.37
43.105	2630.61		43.105	3749.37
43.1181	2652.61		43.1181	3759.37
43.1313	2645.61		43.1313	3749.37
43.1444	2692.61		43.1444	3775.37
43.1575	2631.61		43.1575	3753.37
43.1707	2644.61		43.1707	3750.37
43.1838	2664.61		43.1838	3734.37
43.1969	2629.61		43.1969	3737.37
43.2101	2634.61		43.2101	3740.37
43.2232	2644.61		43.2232	3769.37
43.2363	2650.61		43.2363	3772.37
43.2494	2669.61		43.2494	3768.37
43.2626	2691.61		43.2626	3758.37
43.2757	2644.61		43.2757	3740.37
43.2888	2658.61		43.2888	3738.37
43.302	2646.61		43.302	3733.37
43.3151	2656.61		43.3151	3753.37
43.3282	2665.61		43.3282	3756.37
43.3413	2652.61		43.3413	3776.37
43.3545	2653.61		43.3545	3754.37
43.3676	2651.61		43.3676	3776.37
43.3807	2674.61		43.3807	3758.37
43.3939	2656.61		43.3939	3754.37
43.407	2623.61		43.407	3763.37
43.4201	2650.61		43.4201	3771.37
43.4333	2671.61		43.4333	3761.37
43.4464	2641.61		43.4464	3758.37
43.4595	2659.61		43.4595	3762.37
43.4727	2648.61		43.4727	3764.37
43.4858	2640.61		43.4858	3757.37
43.4989	2668.61		43.4989	3783.37
43.5121	2656.61		43.5121	3755.37
43.5252	2657.61		43.5252	3745.37
43.5383	2628.61		43.5383	3767.37
43.5514	2670.61		43.5514	3765.37
43.5646	2662.61		43.5646	3780.37
43.5777	2650.61		43.5777	3754.37
43.5908	2681.61		43.5908	3794.37
43.604	2656.61		43.604	3751.37
43.6171	2632.61		43.6171	3783.37
43.6302	2645.61		43.6302	3768.37
43.6433	2660.61		43.6433	3776.37
43.6565	2674.61		43.6565	3767.37
43.6696	2642.61		43.6696	3782.37
43.6827	2644.61		43.6827	3779.37
43.6959	2672.61		43.6959	3777.37
43.709	2663.61		43.709	3782.37
43.7221	2654.61		43.7221	3792.37
43.7353	2649.61		43.7353	3802.37
43.7484	2672.61		43.7484	3780.37
43.7615	2659.61		43.7615	3787.37
43.7747	2681.61		43.7747	3806.37
43.7878	2667.61		43.7878	3802.37
43.8009	2669.61		43.8009	3806.37
43.814	2692.61		43.814	3792.37
43.8272	2687.61		43.8272	3811.37
43.8403	2690.61		43.8403	3817.37
43.8534	2675.61		43.8534	3798.37
43.8666	2666.61		43.8666	3833.37
43.8797	2682.61		43.8797	3815.37
43.8928	2719.61		43.8928	3837.37
43.906	2699.61		43.906	3827.37
43.9191	2669.61		43.9191	3862.37
43.9322	2681.61		43.9322	3826.37
43.9453	2680.61		43.9453	3902.37
43.9585	2719.61		43.9585	3858.37
43.9716	2725.61		43.9716	3884.37
43.9847	2743.61		43.9847	3915.37
43.9979	2740.61		43.9979	3889.37
44.011	2767.61		44.011	3960.37
44.0241	2763.61		44.0241	3957.37
44.0373	2776.61		44.0373	3982.37
44.0504	2780.61		44.0504	4004.37
44.0635	2841.61		44.0635	3978.37
44.0767	2898.61		44.0767	4045.37
44.0898	2935.61		44.0898	4057.37
44.1029	2993.61		44.1029	4164.37
44.116	3011.61		44.116	4180.37
44.1292	3091.61		44.1292	4211.37
44.1423	3154.61		44.1423	4266.37
44.1554	3161.61		44.1554	4324.37
44.1686	3191.61		44.1686	4407.37
44.1817	3254.61		44.1817	4492.37
44.1948	3268.61		44.1948	4630.37
44.2079	3326.61		44.2079	4702.37
44.2211	3451.61		44.2211	4867.37
44.2342	3498.61		44.2342	4976.37
44.2473	3623.61		44.2473	5160.37
44.2605	3674.61		44.2605	5342.37
44.2736	3803.61		44.2736	5611.37
44.2867	3844.61		44.2867	5726.37
44.2999	4042.61		44.2999	5887.37
44.313	4241.61		44.313	6197.37
44.3261	4441.61		44.3261	6400.37
44.3392	4732.61		44.3392	6605.37
44.3524	4985.61		44.3524	7005.37
44.3655	5347.61		44.3655	7308.37
44.3787	5565.61		44.3787	7637.37
44.3918	5920.61		44.3918	7814.37
44.4049	6081.61		44.4049	8143.37
44.418	6165.61		44.418	8480.37
44.4312	6266.61		44.4312	8857.37
44.4443	6294.61		44.4443	9134.37
44.4574	6271.61		44.4574	9487.37
44.4706	6328.61		44.4706	9472.37
44.4837	6141.61		44.4837	9326.37
44.4968	5805.61		44.4968	8569.37
44.51	5217.61		44.51	7966.37
44.5231	4948.61		44.5231	7375.37
44.5362	4728.61		44.5362	6887.37
44.5493	4498.61		44.5493	6595.37
44.5625	4305.61		44.5625	6447.37
44.5756	4287.61		44.5756	6390.37
44.5887	4110.61		44.5887	6275.37
44.6019	3944.61		44.6019	6053.37
44.615	3613.61		44.615	5724.37
44.6281	3367.61		44.6281	5158.37
44.6412	3150.61		44.6412	4804.37
44.6544	2984.61		44.6544	4457.37
44.6675	2932.61		44.6675	4280.37
44.6806	2817.61		44.6806	4142.37
44.6938	2820.61		44.6938	4048.37
44.7069	2777.61		44.7069	4028.37
44.72	2790.61		44.72	3962.37
44.7332	2798.61		44.7332	3929.37
44.7463	2788.61		44.7463	3958.37
44.7594	2776.61		44.7594	3898.37
44.7726	2743.61		44.7726	3896.37
44.7857	2743.61		44.7857	3899.37
44.7988	2757.61		44.7988	3862.37
44.8119	2714.61		44.8119	3833.37
44.8251	2721.61		44.8251	3850.37
44.8382	2704.61		44.8382	3847.37
44.8513	2747.61		44.8513	3814.37
44.8645	2717.61		44.8645	3798.37
44.8776	2753.61		44.8776	3808.37
44.8907	2721.61		44.8907	3813.37
44.9039	2751.61		44.9039	3805.37
44.917	2718.61		44.917	3814.37
44.9301	2736.61		44.9301	3830.37
44.9432	2722.61		44.9432	3785.37
44.9564	2733.61		44.9564	3804.37
44.9695	2721.61		44.9695	3781.37
44.9826	2747.61		44.9826	3797.37
44.9958	2706.61		44.9958	3796.37
45.0089	2731.61		45.0089	3782.37
45.022	2718.61		45.022	3796.37
45.0352	2701.61		45.0352	3791.37
45.0483	2714.61		45.0483	3763.37
45.0614	2753.61		45.0614	3789.37
45.0746	2719.61		45.0746	3758.37
45.0877	2745.61		45.0877	3799.37
45.1008	2731.61		45.1008	3776.37
45.1139	2752.61		45.1139	3763.37
45.1271	2708.61		45.1271	3779.37
45.1402	2724.61		45.1402	3777.37
45.1533	2715.61		45.1533	3781.37
45.1665	2753.61		45.1665	3792.37
45.1796	2700.61		45.1796	3761.37
45.1927	2727.61		45.1927	3759.37
45.2058	2738.61		45.2058	3768.37
45.219	2718.61		45.219	3793.37
45.2321	2728.61		45.2321	3757.37
45.2452	2697.61		45.2452	3762.37
45.2584	2703.61		45.2584	3761.37
45.2715	2732.61		45.2715	3754.37
45.2846	2727.61		45.2846	3772.37
45.2978	2723.61		45.2978	3771.37
45.3109	2734.61		45.3109	3744.37
45.324	2732.61		45.324	3768.37
45.3372	2716.61		45.3372	3771.37
45.3503	2697.61		45.3503	3748.37
45.3634	2719.61		45.3634	3762.37
45.3766	2715.61		45.3766	3750.37
45.3897	2695.61		45.3897	3756.37
45.4028	2740.61		45.4028	3759.37
45.4159	2693.61		45.4159	3746.37
45.4291	2702.61		45.4291	3776.37
45.4422	2736.61		45.4422	3750.37
45.4553	2715.61		45.4553	3740.37
45.4685	2733.61		45.4685	3753.37
45.4816	2693.61		45.4816	3756.37
45.4947	2683.61		45.4947	3737.37
45.5078	2715.61		45.5078	3757.37
45.521	2707.61		45.521	3747.37
45.5341	2708.61		45.5341	3744.37
45.5472	2697.61		45.5472	3745.37
45.5604	2734.61		45.5604	3736.37
45.5735	2698.61		45.5735	3748.37
45.5866	2702.61		45.5866	3744.37
45.5998	2698.61		45.5998	3743.37
45.6129	2694.61		45.6129	3728.37
45.626	2684.61		45.626	3739.37
45.6392	2685.61		45.6392	3741.37
45.6523	2715.61		45.6523	3741.37
45.6654	2709.61		45.6654	3762.37
45.6785	2702.61		45.6785	3746.37
45.6917	2683.61		45.6917	3755.37
45.7048	2702.61		45.7048	3742.37
45.7179	2672.61		45.7179	3736.37
45.7311	2701.61		45.7311	3736.37
45.7442	2675.61		45.7442	3727.37
45.7573	2718.61		45.7573	3727.37
45.7705	2669.61		45.7705	3737.37
45.7836	2697.61		45.7836	3724.37
45.7967	2703.61		45.7967	3741.37
45.8098	2686.61		45.8098	3737.37
45.823	2681.61		45.823	3726.37
45.8361	2676.61		45.8361	3734.37
45.8492	2684.61		45.8492	3733.37
45.8624	2665.61		45.8624	3736.37
45.8755	2657.61		45.8755	3715.37
45.8886	2656.61		45.8886	3732.37
45.9018	2679.61		45.9018	3740.37
45.9149	2679.61		45.9149	3736.37
45.928	2679.61		45.928	3742.37
45.9412	2701.61		45.9412	3741.37
45.9543	2687.61		45.9543	3743.37
45.9674	2665.61		45.9674	3739.37
45.9805	2640.61		45.9805	3730.37
45.9937	2681.61		45.9937	3722.37
46.0068	2644.61		46.0068	3735.37
46.0199	2660.61		46.0199	3769.37
46.0331	2664.61		46.0331	3744.37
46.0462	2667.61		46.0462	3717.37
46.0593	2664.61		46.0593	3740.37
46.0725	2662.61		46.0725	3728.37
46.0856	2664.61		46.0856	3741.37
46.0987	2661.61		46.0987	3726.37
46.1118	2651.61		46.1118	3736.37
46.125	2631.61		46.125	3706.37
46.1381	2647.61		46.1381	3741.37
46.1512	2658.61		46.1512	3735.37
46.1644	2629.61		46.1644	3719.37
46.1775	2623.61		46.1775	3726.37
46.1906	2661.61		46.1906	3723.37
46.2037	2658.61		46.2037	3749.37
46.2169	2654.61		46.2169	3736.37
46.23	2635.61		46.23	3725.37
[truncated: 3,333 more rows]

## Sheet: Fig.1h
Au4Cu2							Au
Au 4f							Au 4f
Binding energy (eV)	intensity (a.u.)	intensity (a.u.)	intensity (a.u.)	intensity (a.u.)	intensity (a.u.)		Binding energy (eV)	intensity (a.u.)	intensity (a.u.)	intensity (a.u.)	intensity (a.u.)	intensity (a.u.)
92.03	5066.86	4782.31	4900.35	4741.95	4940.72		91.53	40423.9	40499.5	40509	40499.4	40509.1
91.98	4815.65	4781.98	4905.19	4741.62	4945.55		91.48	40469	40499.4	40510.1	40499.3	40510.2
91.93	4706.62	4781.64	4910.23	4741.28	4950.59		91.43	40517	40499.3	40511.3	40499.2	40511.5
91.88	4784.33	4781.25	4915.42	4740.88	4955.78		91.38	40416.3	40499.2	40512.7	40499.1	40512.9
91.83	4779.09	4780.83	4920.82	4740.47	4961.18		91.33	40442.5	40499.1	40514.3	40498.9	40514.5
91.78	4913.17	4780.43	4926.47	4740.07	4966.84		91.28	40563.3	40498.9	40516	40498.8	40516.2
91.73	5141.53	4780.01	4932.36	4739.64	4972.72		91.23	40570.9	40498.8	40518	40498.7	40518.2
91.68	5168.45	4779.57	4938.5	4739.21	4978.86		91.18	40551.1	40498.7	40520.2	40498.5	40520.4
91.63	5096.51	4779.11	4944.89	4738.75	4985.26		91.13	40570.5	40498.6	40522.7	40498.4	40522.9
91.58	4575.42	4778.63	4951.57	4738.27	4991.93		91.08	40532.4	40498.5	40525.4	40498.2	40525.7
91.53	4892.09	4778.12	4958.52	4737.76	4998.88		91.03	40405.8	40498.3	40528.4	40498.1	40528.7
91.48	5092.32	4777.51	4965.71	4737.14	5006.07		90.98	40455.1	40498.2	40531.8	40497.8	40532.1
91.43	5039.49	4776.85	4973.2	4736.49	5013.56		90.93	40523.2	40498	40535.5	40497.6	40535.9
91.38	4800.75	4776.17	4981.04	4735.81	5021.4		90.88	40510.1	40497.8	40539.7	40497.4	40540.1
91.33	5010.74	4775.46	4989.23	4735.09	5029.6		90.83	40616.9	40497.7	40544.4	40497.2	40544.8
91.28	5478.4	4774.76	4997.87	4734.4	5038.23		90.78	40616.2	40497.5	40549.5	40497.1	40550
91.23	5183.72	4773.99	5006.87	4733.63	5047.23		90.73	40535.8	40497.4	40555.3	40496.8	40555.8
91.18	5334.69	4773.19	5016.31	4732.83	5056.68		90.68	40517.9	40497.2	40561.7	40496.7	40562.2
91.13	5408.44	4772.38	5026.24	4732.01	5066.6		90.63	40547.3	40497	40568.7	40496.4	40569.3
91.08	4941.48	4771.51	5036.64	4731.14	5077.01		90.58	40540.4	40496.8	40576.5	40496.1	40577.2
91.03	5072.3	4770.6	5047.58	4730.24	5087.94		90.53	40503.1	40496.5	40585.1	40495.8	40585.9
90.98	5072.97	4769.69	5059.12	4729.33	5099.48		90.48	40477.9	40496.3	40594.7	40495.5	40595.4
90.93	5211.7	4768.84	5071.35	4728.48	5111.71		90.43	40605	40496	40605.2	40495.1	40606.1
90.88	5424.26	4767.97	5084.26	4727.61	5124.63		90.38	40766.9	40495.7	40616.9	40494.8	40617.8
90.83	5037.9	4767.07	5097.88	4726.71	5138.25		90.33	40722.7	40495.4	40629.8	40494.3	40630.8
90.78	4983.63	4766.18	5112.3	4725.82	5152.66		90.28	40713	40495	40644.1	40493.8	40645.2
90.73	5115.74	4765.27	5127.55	4724.91	5167.91		90.23	40680.7	40494.6	40659.9	40493.3	40661.1
90.68	5256.25	4764.29	5143.63	4723.93	5184		90.18	40711.9	40494.1	40677.4	40492.8	40678.8
90.63	5528.94	4763.26	5160.64	4722.9	5201.01		90.13	40814	40493.7	40696.8	40492.2	40698.3
90.58	5354.11	4762.22	5178.7	4721.85	5219.06		90.08	40764.6	40493.1	40718.3	40491.5	40719.9
90.53	5033.26	4761.21	5197.92	4720.84	5238.28		90.03	40706.4	40492.6	40742.2	40490.8	40744
90.48	5577.98	4760.17	5218.34	4719.81	5258.7		89.98	40726.7	40492	40768.7	40490.1	40770.6
90.43	5436.49	4759.07	5240.02	4718.71	5280.38		89.93	40751.4	40491.5	40798.2	40489.4	40800.3
90.38	5268.89	4757.87	5263.02	4717.5	5303.38		89.88	40858	40490.9	40831.1	40488.6	40833.4
90.33	5164.51	4756.57	5287.49	4716.2	5327.85		89.83	40961.8	40490.2	40867.7	40487.8	40870.2
90.28	5219.35	4755.26	5313.62	4714.89	5353.99		89.78	40906.8	40489.6	40908.5	40486.9	40911.2
90.23	5385.13	4753.9	5341.54	4713.53	5381.91		89.73	40838.2	40488.9	40954.2	40486	40957.1
90.18	5898.68	4752.43	5371.36	4712.06	5411.72		89.68	40874.5	40488.1	41005.2	40484.9	41008.4
90.13	5852.33	4750.95	5403.34	4710.58	5443.71		89.63	41007.8	40487.3	41062.4	40483.8	41065.9
90.08	5618.16	4749.4	5437.63	4709.03	5478		89.58	41026.2	40486.3	41126.7	40482.6	41130.5
90.03	5701.77	4747.8	5474.48	4707.43	5514.85		89.53	41083.9	40485.3	41199.2	40481.3	41203.2
89.98	5768.24	4746.1	5514.1	4705.72	5554.48		89.48	41143.9	40484.3	41281	40479.9	41285.4
89.93	5610.79	4744.33	5556.81	4703.96	5597.19		89.43	41290	40483.1	41373.7	40478.3	41378.5
89.88	5932.15	4742.46	5602.89	4702.08	5643.27		89.38	41372.8	40481.8	41479	40476.6	41484.2
89.83	5648.38	4740.58	5652.81	4700.2	5693.19		89.33	41293.8	40480.2	41599	40474.6	41604.6
89.78	5826.77	4738.69	5706.97	4698.31	5747.35		89.28	41463.3	40478.5	41736.4	40472.4	41742.5
89.73	5660.7	4736.75	5765.8	4696.36	5806.19		89.23	41699.4	40476.6	41894.1	40469.9	41900.7
89.68	6090.69	4734.68	5829.77	4694.29	5870.16		89.18	41888.1	40474.3	42076	40467.2	42083.2
89.63	5939.75	4732.47	5899.47	4692.08	5939.87		89.13	42072.5	40471.6	42286.5	40463.9	42294.2
89.58	5907.87	4730.12	5975.6	4689.71	6016.01		89.08	42226.5	40468.6	42531.1	40460.2	42539.4
89.53	5986.35	4727.62	6058.99	4687.21	6099.4		89.03	42477.5	40465	42816.3	40456	42825.4
89.48	6545.81	4724.97	6150.55	4684.55	6190.97		88.98	42959.6	40460.8	43149.8	40451	43159.6
89.43	6764.68	4722.17	6251.38	4681.74	6291.82		88.93	43598.1	40455.8	43540.5	40445.2	43551
89.38	6650.77	4719.19	6362.73	4678.74	6403.17		88.88	43878.2	40449.9	43998.3	40438.5	44009.7
89.33	6868.67	4716.08	6486.12	4675.62	6526.58		88.83	44288.4	40443.1	44533.8	40430.7	44546.1
89.28	6746.95	4712.78	6623.27	4672.3	6663.75		88.78	45139.7	40435	45156.9	40421.7	45170.2
89.23	6837.81	4709.25	6776.19	4668.75	6816.7		88.73	46047.1	40425.6	45874.8	40411.2	45889.2
89.18	6936.48	4705.5	6947.37	4664.97	6987.9		88.68	46859.7	40414.7	46688.2	40399.2	46703.6
89.13	6992.27	4701.56	7139.79	4661	7180.35		88.63	47863.9	40402.4	47585.5	40385.7	47602.1
89.08	7252.44	4697.43	7356.97	4656.83	7397.56		88.58	48998.8	40388.8	48535.6	40370.8	48553.5
89.03	7518.03	4693.04	7603.09	4652.41	7643.73		88.53	50092.9	40373.8	49480.3	40354.4	49499.6
88.98	7580.72	4688.36	7883.26	4647.68	7923.94		88.48	50777.1	40357.7	50332.4	40336.8	50353.3
88.93	7815.04	4683.25	8203.56	4642.51	8244.3		88.43	51256	40340.7	50989	40318.2	51011.4
88.88	8132.77	4677.6	8571.45	4636.79	8612.26		88.38	51560.7	40323.1	51368.5	40298.9	51392.7
88.83	8440.26	4671.32	8996.01	4630.43	9036.9		88.33	51500.2	40305.1	51475.5	40279.1	51501.5
88.78	8967.86	4664.3	9488.24	4623.33	9529.21		88.28	51080.2	40287.2	51398.2	40259.2	51426.2
88.73	9785.98	4656.36	10061.2	4615.29	10102.3		88.23	50624.1	40269.6	50998	40239.5	51028.1
88.68	10679.8	4647.37	10730.7	4606.17	10771.9		88.18	49941.7	40252.8	50311.8	40220.4	50344.2
88.63	11394.1	4637.11	11514.6	4595.78	11555.9		88.13	49119.1	40237	49439.3	40202.2	49474.1
88.58	12176	4625.39	12432.9	4583.9	12474.4		88.08	48480.1	40222.5	48482.5	40185.1	48519.9
88.53	13859.8	4612.07	13506.6	4570.39	13548.3		88.03	47574.3	40209.4	47523.6	40169.2	47563.8
88.48	14998	4596.92	14753.9	4555.03	14795.8		87.98	46351.2	40197.8	46616.7	40154.6	46659.9
88.43	16556.3	4579.7	16185.4	4537.55	16227.6		87.93	45752.4	40187.7	45791	40141.3	45837.4
88.38	18199	4560.39	17794.7	4517.96	17837.1		87.88	45140	40179.2	45057.6	40129.4	45107.5
88.33	19526.5	4539.04	19544.5	4496.28	19587.2		87.83	44479.3	40172.2	44416.1	40118.7	44469.7
88.28	21429.2	4515.59	21350.5	4472.46	21393.6		87.78	44056.3	40166.7	43860	40109.2	43917.5
88.23	23728.4	4490.21	23069.1	4446.65	23112.7		87.73	43463.7	40162.5	43380.3	40100.8	43441.9
88.18	24614.8	4463.31	24505.7	4419.26	24549.7		87.68	43065.1	40159.6	42967.1	40093.4	43033.3
88.13	25206.6	4435.22	25464.7	4390.6	25509.3		87.63	42820.5	40157.8	42611	40086.7	42682.1
88.08	26366.5	4406.38	25861.4	4361.11	25906.7		87.58	42514.4	40157	42303.8	40080.7	42380.1
88.03	25931.5	4377.11	25859.7	4331.1	25905.7		87.53	42283.3	40157.2	42038.2	40075.3	42120
87.98	24863.6	4347.84	25336.6	4301	25383.4		87.48	42133.6	40158.3	41807.8	40070.5	41895.6
87.93	23632.4	4319.21	24227.7	4271.42	24275.5		87.43	42001.1	40160.4	41607.3	40066.1	41701.5
87.88	22138.4	4291.7	22705.2	4242.82	22754.1		87.38	41817.2	40163.3	41432.3	40062.2	41533.4
87.83	21609.2	4265.72	20964.8	4215.61	21014.9		87.33	41599.2	40167	41279.1	40058.6	41387.6
87.78	19896	4241.53	19175	4190.01	19226.5		87.28	41424.4	40171.6	41144.4	40055.2	41260.8
87.73	17435.6	4219.48	17454.5	4166.38	17507.6		87.23	41378.5	40177	41025.8	40052.1	41150.7
87.68	16428.9	4199.7	15871.7	4144.81	15926.6		87.18	41245	40183.3	40920.9	40049.3	41055
87.63	14572.5	4182.21	14456.3	4125.28	14513.3		87.13	41137.5	40190.5	40828	40046.6	40971.9
87.58	13470.4	4167.03	13213.2	4107.82	13272.4		87.08	41135.3	40198.6	40745.5	40044.2	40899.9
87.53	12247.9	4154.01	12132.6	4092.21	12194.4		87.03	41104.3	40207.7	40672.1	40041.9	40837.8
87.48	11089.5	4143.19	11198.9	4078.47	11263.6		86.98	41063.1	40217.9	40606.5	40039.9	40784.6
87.43	10198.5	4134.42	10393.8	4066.41	10461.8		86.93	40902.6	40229.2	40547.9	40037.9	40739.2
87.38	8859.3	4127.4	9699.49	4055.7	9771.19		86.88	40744.6	40241.6	40495.4	40036.1	40700.8
87.33	8831.78	4122.08	9099.76	4046.23	9175.62		86.83	40612.2	40255.2	40448.2	40034.4	40669
87.28	8184.75	4118.3	8580.35	4037.78	8660.87		86.78	40592.7	40270.1	40405.8	40032.7	40643.2
87.23	7917.84	4115.98	8129.03	4030.22	8214.78		86.73	40788.3	40286.5	40367.6	40031.2	40622.9
87.18	7751.27	4115.08	7735.48	4023.46	7827.1		86.68	40733.6	40304.4	40333.2	40029.7	40607.9
87.13	7568.9	4115.57	7390.98	4017.38	7489.17		86.63	40665.2	40324	40302.2	40028.3	40597.9
87.08	7232.59	4117.39	7088.21	4011.85	7193.75		86.58	40705.2	40345.5	40274.1	40027	40592.6
87.03	7061.37	4120.44	6820.95	4006.68	6934.71		86.53	40611.4	40368.9	40248.7	40025.7	40591.9
86.98	6549.45	4124.83	6584.18	4001.88	6707.13		86.48	40549.7	40394.4	40225.5	40024.3	40595.7
86.93	6249.55	4130.6	6373.62	3997.4	6506.82		86.43	40577.6	40422.4	40204.5	40022.9	40604
86.88	6208.99	4137.83	6185.65	3993.19	6330.3		86.38	40659.8	40453	40185.3	40021.5	40616.8
86.83	6258.72	4146.6	6017.26	3989.2	6174.67		86.33	40663.4	40486.6	40167.9	40020.1	40634.4
86.78	6092.41	4157.01	5865.87	3985.38	6037.5		86.28	40755.6	40523.5	40152	40018.7	40656.8
86.73	5938.54	4169.2	5729.31	3981.73	5916.78		86.23	40766.1	40564.1	40137.5	40017.3	40684.3
86.68	6004.86	4183.33	5605.76	3978.22	5810.87		86.18	40727.9	40608.9	40124.1	40015.8	40717.2
86.63	6088.47	4199.54	5493.59	3974.81	5718.33		86.13	40708.8	40658.4	40111.9	40014.3	40755.9
86.58	6317.83	4218	5391.43	3971.44	5638		86.08	40694.3	40713.2	40100.6	40012.7	40801
86.53	6018.25	4239	5298.15	3968.15	5569		86.03	40827.1	40774	40090.1	40011	40853.1
86.48	5970.89	4262.76	5212.76	3964.93	5510.6		85.98	40878.2	40841.7	40080.4	40009.2	40912.9
86.43	5888.39	4289.59	5134.36	3961.74	5462.2		85.93	40870.8	40917.4	40071.3	40007.4	40981.4
86.38	5880.45	4319.73	5062.15	3958.54	5423.34		85.88	40975.2	41002.3	40062.8	40005.4	41059.8
86.33	5601.09	4353.61	4995.52	3955.36	5393.77		85.83	41085.2	41097.8	40054.9	40003.3	41149.5
86.28	5766.65	4391.67	4933.92	3952.23	5373.36		85.78	41191.5	41205.8	40047.3	40001	41252.1
86.23	5773.91	4434.43	4876.93	3949.21	5362.16		85.73	41299.2	41328.3	40040.1	39998.5	41369.8
86.18	6052.48	4482.33	4824	3946.2	5360.13		85.68	41327.3	41468	40033.1	39995.8	41505.2
86.13	5783.33	4535.95	4774.73	3943.2	5367.48		85.63	41463.9	41627.9	40026.2	39992.9	41661.3
86.08	5746.83	4595.84	4728.68	3940.1	5384.42		85.58	41620.6	41812.1	40019.5	39989.6	41842
86.03	5466.41	4662.84	4685.62	3936.98	5411.48		85.53	41706.1	42025.3	40012.8	39986.1	42052
85.98	5863.72	4737.77	4645.25	3933.8	5449.22		85.48	41933.5	42273.3	40005.9	39982.1	42297.1
85.93	5937.63	4821.61	4607.31	3930.55	5498.36		85.43	42292.4	42563.1	39998.9	39977.6	42584.4
85.88	6558.37	4915.44	4571.55	3927.21	5559.78		85.38	42539.9	42903.6	39991.4	39972.4	42922.6
85.83	5999.57	5020.57	4537.82	3923.8	5634.6		85.33	42799.7	43305.2	39983.4	39966.5	43322.2
85.78	5993.03	5138.44	4505.88	3920.26	5724.06		85.28	43334.4	43780.5	39974.7	39959.6	43795.6
85.73	6149.18	5270.76	4475.59	3916.61	5829.74		85.23	44066.3	44344.2	39965	39951.5	44357.6
85.68	6472.14	5419.38	4446.69	3912.73	5953.34		85.18	44873.5	45012.6	39954	39942.1	45024.5
85.63	6494.14	5586.66	4419.07	3908.63	6097.1		85.13	45636	45803	39941.6	39931	45813.6
85.58	6600.2	5775.32	4392.66	3904.36	6263.61		85.08	46695.6	46730.9	39927.7	39918.3	46740.3
85.53	6519.54	5988.55	4367.35	3899.92	6455.97		85.03	47960.7	47805.8	39912	39903.6	47814.2
85.48	7106.57	6230.02	4342.96	3895.22	6677.75		84.98	49471.8	49022.9	39894.4	39887	49030.3
85.43	7287.84	6504.08	4319.32	3890.17	6933.22		84.93	50749.1	50351.4	39874.9	39868.3	50357.9
85.38	7140.95	6815.98	4296.29	3884.71	7227.55		84.88	51761.3	51720.3	39853.4	39847.6	51726.1
85.33	7750.59	7172.06	4273.8	3878.86	7567.01		84.83	52835	53008	39830.2	39825.1	53013.1
85.28	7756.42	7579.84	4251.68	3872.49	7959.03		84.78	53751.6	54052.1	39805.7	39801.1	54056.6
85.23	8435.21	8048.38	4229.78	3865.52	8412.64		84.73	54638.6	54701.5	39779.9	39775.9	54705.5
85.18	8941.5	8588.62	4207.9	3857.81	8938.71		84.68	55058	54921.2	39753.4	39749.9	54924.7
85.13	9275.78	9213.82	4185.9	3849.25	9550.46		84.63	54690.5	54850.5	39726.8	39723.7	54853.6
85.08	10006.6	9939.84	4163.48	3839.61	10263.7		84.58	53879.3	54283.4	39700.3	39697.6	54286.1
85.03	10831.4	10785.8	4140.43	3828.72	11097.5		84.53	53173.7	53255.1	39674.5	39672.2	53257.5
84.98	11693.3	11774.1	4116.48	3816.34	12074.2		84.48	52036.5	51946.1	39649.7	39647.6	51948.2
84.93	12999.6	12930.5	4091.28	3802.17	13219.6		84.43	50620.6	50534.6	39626.1	39624.2	50536.4
84.88	14857.4	14283.5	4064.57	3785.95	14562.1		84.38	49432.4	49153.8	39604.1	39602.4	49155.4
84.83	15870.7	15861.4	4036.06	3767.46	16130		84.33	48374.4	47882.4	39583.9	39582.4	47883.8
84.78	18209.6	17687.5	4005.41	3746.38	17946.5		84.28	47511.5	46754.8	39565.6	39564.3	46756
84.73	20319.4	19770	3972.43	3722.53	20019.9		84.23	46559.6	45777.1	39549.2	39548.1	45778.2
84.68	22699.2	22086	3937.13	3695.95	22327.2		84.18	45756.2	44940.2	39534.5	39533.6	44941.1
84.63	24905.9	24558.3	3899.42	3666.58	24791.1		84.13	44841	44228.2	39521.6	39520.8	44229.1
84.58	27408.8	27029.7	3859.26	3634.4	27254.5		84.08	43980	43623.8	39510.1	39509.4	43624.5
84.53	29365.3	29252.4	3817.11	3599.89	29469.6		84.03	43481.4	43110.2	39500	39499.4	43110.8
84.48	29876.1	30921.8	3773.24	3563.34	31131.7		83.98	43023.6	42672.8	39491.1	39490.6	42673.4
84.43	31222.5	31800.3	3728.21	3525.32	32003.2		83.93	42621	42299.1	39483.3	39482.8	42299.6
84.38	32546.7	31958.1	3682.58	3486.41	32154.3		83.88	42352.8	41978.4	39476.4	39476.1	41978.8
84.33	30978.4	31520.4	3636.93	3447.21	31710.2		83.83	41916.7	41702	39470.4	39470.1	41702.4
84.28	30017.2	30244.5	3591.94	3408.41	30428		83.78	41487.1	41462.7	39465.1	39464.8	41463
84.23	28237.4	28329.5	3548.31	3370.72	28507.1		83.73	41383.8	41254.5	39460.3	39460.1	41254.8
84.18	26218	26033.6	3506.61	3334.73	26205.5		83.68	41285.2	41072.6	39456.1	39455.8	41072.8
84.13	24381.4	23598.6	3467.05	3300.65	23765		83.63	41032	40912.9	39452.2	39452	40913.1
84.08	21630.7	21207.3	3430.05	3268.93	21368.4		83.58	40927.3	40772.2	39448.8	39448.6	40772.4
84.03	19192.7	18974.3	3396.07	3240.02	19130.4		83.53	40917.6	40647.8	39445.7	39445.6	40647.9
83.98	17039.7	16956.9	3365.04	3213.87	17108		83.48	40720.4	40537.3	39442.9	39442.8	40537.4
83.93	15923.8	15172.6	3336.99	3190.52	15319.1		83.43	40558.5	40438.8	39440.4	39440.3	40439
83.88	14252.4	13615.3	3311.78	3169.84	13757.2		83.38	40462.2	40350.8	39438.1	39438	40350.9
83.83	12288	12266.5	3289.28	3151.69	12404.1		83.33	40257.3	40271.8	39435.9	39435.8	40271.9
83.78	11172.6	11102.9	3269.25	3135.86	11236.3		83.28	40199.8	40200.8	39434	39433.9	40200.8
83.73	9976.8	10100.3	3251.4	3122.06	10229.7		83.23	40175.4	40136.6	39432.2	39432.1	40136.7
83.68	9175.91	9236.16	3235.5	3110.06	9361.6		83.18	40186.8	40078.7	39430.5	39430.5	40078.7
83.63	8050.31	8490.11	3221.28	3099.6	8611.78		83.13	40118.4	40026.1	39429	39429	40026.2
83.58	7772.77	7844.7	3208.64	3090.6	7962.74		83.08	40044.4	39978.4	39427.7	39427.6	39978.4
83.53	7152.98	7284.85	3197.36	3082.82	7399.38		83.03	40032.8	39934.9	39426.4	39426.4	39935
83.48	6311.79	6797.76	3187.18	3076.04	6908.9		82.98	40082.8	39895.3	39425.3	39425.2	39895.3
83.43	6012.95	6372.7	3177.97	3070.1	6480.58		82.93	39938.3	39859	39424.2	39424.2	39859
83.38	5547.27	6000.68	3169.58	3064.86	6105.4		82.88	39765.1	39825.8	39423.2	39423.2	39825.8
83.33	5445.72	5674.18	3161.96	3060.29	5775.85		82.83	39759.7	39795.4	39422.3	39422.2	39795.4
83.28	5238.3	5386.81	3154.95	3056.24	5485.52		82.78	39824.9	39767.4	39421.4	39421.4	39767.4
83.23	5114.48	5133.25	3148.52	3052.66	5229.11		82.73	39759.3	39741.7	39420.6	39420.6	39741.7
83.18	4892.99	4908.95	3142.58	3049.48	5002.05		82.68	39707.2	39718	39419.9	39419.9	39718
83.13	4470.62	4710.07	3137.04	3046.61	4800.5		82.63	39745.8	39696.2	39419.3	39419.3	39696.2
83.08	4360.96	4533.4	3131.9	3044.05	4621.25		82.58	39732.3	39676	39418.7	39418.7	39676
83.03	4307.58	4376.18	3127.13	3041.78	4461.53		82.53	39691	39657.3	39418.1	39418.1	39657.4
82.98	4360.46	4236.02	3122.68	3039.75	4318.94		82.48	39626.9	39640	39417.5	39417.5	39640
82.93	4067	4110.87	3118.52	3037.94	4191.46		82.43	39573.3	39624	39416.9	39416.9	39624
82.88	3781.9	3999.01	3114.66	3036.34	4077.33		82.38	39719.2	39609.1	39416.3	39416.3	39609.1
82.83	3479.93	3898.9	3111.05	3034.94	3975.02		82.33	39814.7	39595.2	39415.8	39415.8	39595.2
82.78	3731.71	3809.18	3107.65	3033.66	3883.17		82.28	39770	39582.4	39415.3	39415.2	39582.4
82.73	3650.98	3728.69	3104.43	3032.51	3800.62		82.23	39761.8	39570.5	39414.8	39414.8	39570.5
82.68	3577.06	3656.44	3101.39	3031.47	3726.37		82.18	39658.6	39559.4	39414.4	39414.4	39559.4
82.63	3558.82	3591.56	3098.53	3030.54	3659.54		82.13	39495.1	39549.1	39413.9	39413.9	39549.1
82.58	3501.32	3533.23	3095.81	3029.7	3599.33		82.08	39469	39539.4	39413.5	39413.5	39539.4
82.53	3517.68	3480.77	3093.21	3028.93	3545.05		82.03	39532.7	39530.5	39413.1	39413.1	39530.5
82.48	3469.3	3433.53	3090.69	3028.17	3496.04		81.98	39559.5	39522.2	39412.8	39412.8	39522.2
82.43	3531.36	3391.02	3088.29	3027.49	3451.82		81.93	39566.4	39514.5	39412.5	39412.5	39514.5
82.38	3494.09	3352.79	3086.02	3026.89	3411.93		81.88	39585.6	39507.3	39412.3	39412.3	39507.3
82.33	3254.36	3318.41	3083.88	3026.36	3375.93		81.83	39501.9	39500.7	39412.2	39412.2	39500.7
82.28	3375.8	3287.5	3081.87	3025.92	3343.45		81.78	39407.8	39494.6	39412.1	39412.1	39494.6
82.23	3206.16	3259.67	3079.92	3025.5	3314.1		81.73	39469.9	39488.9	39412	39412	39488.9
82.18	3064.97	3234.69	3078.11	3025.16	3287.64		81.68	39364.9	39483.5	39411.9	39411.9	39483.5
82.13	3031.54	3212.21	3076.37	3024.85	3263.72		81.63	39313.5	39478.5	39411.8	39411.8	39478.5
82.08	2998.16	3192.05	3074.75	3024.63	3242.18		81.58	39432.4	39473.9	39411.7	39411.7	39473.9
82.03	3321.23	3173.94	3073.2	3024.43	3222.71		81.53	39434.5	39469.7	39411.7	39411.7	39469.7
81.98	2892.24	3157.7	3071.73	3024.27	3205.15
81.93	3303.44	3143.12	3070.32	3024.14	3189.3
81.88	2888.7	3130.04	3068.96	3024.02	3174.98
81.83	3352.5	3118.3	3067.64	3023.91	3162.03
81.78	2952.64	3107.76	3066.34	3023.78	3150.32
81.73	3201.7	3098.3	3065.07	3023.65	3139.72
81.68	3063.39	3089.83	3063.85	3023.54	3130.15
81.63	3083.58	3082.2	3062.62	3023.38	3121.44
81.58	3094.83	3075.4	3061.45	3023.26	3113.6
81.53	3008.45	3069.29	3060.29	3023.11	3106.47
81.48	3219.49	3063.91	3059.23	3023.04	3100.1
81.43	3193.28	3059.1	3058.21	3022.98	3094.33
81.38	3074.92	3054.86	3057.25	3022.96	3089.15
81.33	3051.45	3051.07	3056.31	3022.93	3084.45
81.28	2780.58	3047.68	3055.38	3022.88	3080.18
81.23	2904.44	3044.67	3054.47	3022.83	3076.3
81.18	2930.34	3042	3053.59	3022.79	3072.79
81.13	3162.83	3039.65	3052.76	3022.78	3069.63
81.08	3152.56	3037.56	3051.94	3022.75	3066.75
81.03	3103.68	3035.68	3051.13	3022.71	3064.1

## Sheet: Fig.1i
Au4Cu2												Au
Cu 2p												Cu 2p
Binding energy (eV)	intensity (a.u.)	intensity (a.u.)	intensity (a.u.)	intensity (a.u.)	intensity (a.u.)	intensity (a.u.)	intensity (a.u.)	intensity (a.u.)	intensity (a.u.)	intensity (a.u.)		Binding energy (eV)	intensity (a.u.)	intensity (a.u.)	intensity (a.u.)	intensity (a.u.)	intensity (a.u.)	intensity (a.u.)	intensity (a.u.)	intensity (a.u.)	intensity (a.u.)	intensity (a.u.)
965.28	1796.2	1575.3	1575.3	1575.3	1575.3	1575.3	1865.6	1575.3	1575.3	1865.6		965.28	9367.76	9209.72	9209.72	9209.72	9209.72	9209.72	9209.72	9238.32	9209.72	9238.32
965.23	1424.6	1573.8	1573.8	1573.8	1573.8	1573.8	1881.1	1573.8	1573.8	1881.1		965.18	9088.72	9209.44	9209.44	9209.44	9209.44	9209.44	9209.44	9243.04	9209.44	9243.04
965.18	2156.9	1572.2	1572.2	1572.2	1572.2	1572.2	1897.3	1572.2	1572.2	1897.3		965.08	9172.72	9209.08	9209.08	9209.08	9209.08	9209.08	9209.08	9248.36	9209.08	9248.36
965.13	2386.7	1570.4	1570.4	1570.4	1570.4	1570.4	1914	1570.4	1570.4	1914		964.98	9228.72	9208.12	9208.12	9208.12	9208.12	9208.12	9208.12	9253.92	9208.12	9253.92
965.08	1392.5	1568.4	1568.4	1568.4	1568.4	1568.4	1931.2	1568.4	1568.4	1931.2		964.88	9358.48	9206.88	9206.88	9206.88	9206.88	9206.88	9206.88	9260	9206.88	9260
965.03	2375	1566.4	1566.4	1566.4	1566.4	1566.4	1949.2	1566.4	1566.4	1949.2		964.78	9446.36	9205.24	9205.24	9205.24	9205.24	9205.24	9205.24	9266.64	9205.24	9266.64
964.98	1687.5	1564.8	1564.8	1564.8	1564.8	1564.8	1968.4	1564.8	1564.8	1968.4		964.68	9176.84	9203.12	9203.12	9203.12	9203.12	9203.12	9203.12	9273.8	9203.12	9273.8
964.93	2854.9	1563.3	1563.3	1563.3	1563.3	1563.3	1988.3	1563.3	1563.3	1988.3		964.58	9288.6	9201.12	9201.12	9201.12	9201.12	9201.12	9201.12	9282.12	9201.12	9282.12
964.88	2318.8	1561.3	1561.3	1561.3	1561.3	1561.3	2008.6	1561.3	1561.3	2008.6		964.48	9193.8	9198.72	9198.72	9198.72	9198.72	9198.72	9198.72	9291.24	9198.72	9291.24
964.83	1663.7	1559.4	1559.4	1559.4	1559.4	1559.4	2029.7	1559.4	1559.4	2029.7		964.38	9440.4	9197.08	9197.08	9197.08	9197.08	9197.08	9197.08	9302.24	9197.08	9302.24
964.78	1637.1	1557.6	1557.6	1557.6	1557.6	1557.6	2051.6	1557.6	1557.6	2051.6		964.28	9234.56	9195.2	9195.2	9195.2	9195.2	9195.2	9195.2	9314.24	9195.2	9314.24
964.73	1625.4	1555.5	1555.5	1555.5	1555.5	1555.5	2073.8	1555.5	1555.5	2073.8		964.18	9227.8	9193.44	9193.44	9193.44	9193.44	9193.44	9193.44	9327.6	9193.44	9327.6
964.68	2900.2	1553.4	1553.4	1553.4	1553.4	1553.4	2096.8	1553.4	1553.4	2096.8		964.08	9243.72	9191.6	9191.6	9191.6	9191.6	9191.6	9191.6	9342.12	9191.6	9342.12
964.63	1872.9	1551.2	1551.2	1551.2	1551.2	1551.2	2120.4	1551.2	1551.2	2120.4		963.98	9199.44	9189.68	9189.68	9189.68	9189.68	9189.68	9189.68	9357.76	9189.68	9357.76
964.58	2071.1	1549.1	1549.1	1549.1	1549.1	1549.1	2144.8	1549.1	1549.1	2144.8		963.88	9462.68	9186.96	9186.96	9186.96	9186.96	9186.96	9186.96	9373.8	9186.96	9373.8
964.53	2588.5	1547.1	1547.1	1547.1	1547.1	1547.1	2170	1547.1	1547.1	2170		963.78	9425.84	9183.16	9183.16	9183.16	9183.16	9183.16	9183.16	9389.88	9183.16	9389.88
964.48	2127	1545	1545	1545	1545	1545	2195.5	1545	1545	2195.5		963.68	9500.64	9178.04	9178.04	9178.04	9178.04	9178.04	9178.04	9405.64	9178.04	9405.64
964.43	1938.9	1542.6	1542.6	1542.6	1542.6	1542.6	2221.5	1542.6	1542.6	2221.5		963.58	9572.44	9172.24	9172.24	9172.24	9172.24	9172.24	9172.24	9421.56	9172.24	9421.56
964.38	2446	1540.1	1540.1	1540.1	1540.1	1540.1	2247.7	1540.1	1540.1	2247.7		963.48	9350.92	9166.68	9166.68	9166.68	9166.68	9166.68	9166.68	9438.44	9166.68	9438.44
964.33	1977	1537.8	1537.8	1537.8	1537.8	1537.8	2274.8	1537.8	1537.8	2274.8		963.38	9375.4	9160.24	9160.24	9160.24	9160.24	9160.24	9160.24	9454.92	9160.24	9454.92
964.28	2220.2	1535.4	1535.4	1535.4	1535.4	1535.4	2302.1	1535.4	1535.4	2302.1		963.28	9627.88	9153.92	9153.92	9153.92	9153.92	9153.92	9153.92	9471.72	9153.92	9471.72
964.23	2208	1533	1533	1533	1533	1533	2329.8	1533	1533	2329.8		963.18	9442.92	9147.76	9147.76	9147.76	9147.76	9147.76	9147.76	9488.64	9147.76	9488.64
964.18	2494.1	1530.3	1530.3	1530.3	1530.3	1530.3	2357.6	1530.3	1530.3	2357.6		963.08	9493.24	9140.6	9140.6	9140.6	9140.6	9140.6	9140.6	9504.2	9140.6	9504.2
964.13	1621.1	1527.4	1527.4	1527.4	1527.4	1527.4	2385.5	1527.4	1527.4	2385.5		962.98	9586.32	9132.64	9132.64	9132.64	9132.64	9132.64	9132.64	9518.28	9132.64	9518.28
964.08	2455.1	1524.5	1524.5	1524.5	1524.5	1524.5	2413.5	1524.5	1524.5	2413.5		962.88	9557.72	9124.88	9124.88	9124.88	9124.88	9124.88	9124.88	9531.48	9124.88	9531.48
964.03	2079.6	1521.6	1521.6	1521.6	1521.6	1521.6	2441.7	1521.6	1521.6	2441.7		962.78	9536.12	9116.68	9116.68	9116.68	9116.68	9116.68	9116.68	9542.84	9116.68	9542.84
963.98	3420.2	1518.6	1518.6	1518.6	1518.6	1518.6	2469.9	1518.6	1518.6	2469.9		962.68	9521.92	9108.76	9108.76	9108.76	9108.76	9108.76	9108.76	9552.76	9108.76	9552.76
963.93	2859.3	1515.6	1515.6	1515.6	1515.6	1515.6	2498	1515.6	1515.6	2498		962.58	9374.84	9100.72	9100.72	9100.72	9100.72	9100.72	9100.72	9560.44	9100.72	9560.44
963.88	2073.1	1512.5	1512.5	1512.5	1512.5	1512.5	2526	1512.5	1512.5	2526		962.48	9583.04	9092.64	9092.64	9092.64	9092.64	9092.64	9092.64	9565.68	9092.64	9565.68
963.83	2302.2	1509.3	1509.3	1509.3	1509.3	1509.3	2553.7	1509.3	1509.3	2553.7		962.38	9533.88	9083.88	9083.88	9083.88	9083.88	9083.88	9083.88	9567.52	9083.88	9567.52
963.78	2040.3	1505.8	1505.8	1505.8	1505.8	1505.8	2581	1505.8	1505.8	2581		962.28	9680.32	9074.96	9074.96	9074.96	9074.96	9074.96	9074.96	9566.32	9074.96	9566.32
963.73	2522.5	1502.2	1502.2	1502.2	1502.2	1502.2	2607.6	1502.2	1502.2	2607.6		962.18	9521.44	9065.08	9065.08	9065.08	9065.08	9065.08	9065.08	9561.08	9065.08	9561.08
963.68	2460.4	1498.1	1498.1	1498.1	1498.1	1498.1	2633.5	1498.1	1498.1	2633.5		962.08	9591.36	9054.32	9054.32	9054.32	9054.32	9054.32	9054.32	9551.8	9054.32	9551.8
963.63	2570.6	1494	1494	1494	1494	1494	2658.7	1494	1494	2658.7		961.98	9762.16	9043.48	9043.48	9043.48	9043.48	9043.48	9043.48	9539.24	9043.48	9539.24
963.58	2527	1489.8	1489.8	1489.8	1489.8	1489.8	2683.2	1489.8	1489.8	2683.2		961.88	9512.64	9033.6	9033.6	9033.6	9033.6	9033.6	9033.6	9524.4	9033.6	9524.4
963.53	3162	1485.5	1485.5	1485.5	1485.5	1485.5	2706.9	1485.5	1485.5	2706.9		961.78	9380.2	9023.88	9023.88	9023.88	9023.88	9023.88	9023.88	9506.72	9023.88	9506.72
963.48	3309.2	1480.9	1480.9	1480.9	1480.9	1480.9	2729.5	1480.9	1480.9	2729.5		961.68	9430.48	9014.44	9014.44	9014.44	9014.44	9014.44	9014.44	9486.4	9014.44	9486.4
963.43	3726.1	1476.3	1476.3	1476.3	1476.3	1476.3	2751.2	1476.3	1476.3	2751.2		961.58	9468.44	9006.4	9006.4	9006.4	9006.4	9006.4	9006.4	9464.84	9006.4	9464.84
963.38	2913	1471.5	1471.5	1471.5	1471.5	1471.5	2771.7	1471.5	1471.5	2771.7		961.48	9353.24	8997.84	8997.84	8997.84	8997.84	8997.84	8997.84	9440.36	8997.84	9440.36
963.33	2589.5	1466.6	1466.6	1466.6	1466.6	1466.6	2791	1466.6	1466.6	2791		961.38	9609.8	8989.44	8989.44	8989.44	8989.44	8989.44	8989.44	9413.96	8989.44	9413.96
963.28	2954.6	1461.7	1461.7	1461.7	1461.7	1461.7	2809.1	1461.7	1461.7	2809.1		961.28	9302.64	8981.64	8981.64	8981.64	8981.64	8981.64	8981.64	9386.48	8981.64	9386.48
963.23	2352.8	1456.7	1456.7	1456.7	1456.7	1456.7	2825.9	1456.7	1456.7	2825.9		961.18	9232.92	8973.84	8973.84	8973.84	8973.84	8973.84	8973.84	9357.56	8973.84	9357.56
963.18	2750.7	1451.8	1451.8	1451.8	1451.8	1451.8	2841.3	1451.8	1451.8	2841.3		961.08	9433.6	8966.36	8966.36	8966.36	8966.36	8966.36	8966.36	9328	8966.36	9328
963.13	3014	1447.1	1447.1	1447.1	1447.1	1447.1	2855.5	1447.1	1447.1	2855.5		960.98	9230.12	8959.92	8959.92	8959.92	8959.92	8959.92	8959.92	9298.8	8959.92	9298.8
963.08	2506.1	1442.6	1442.6	1442.6	1442.6	1442.6	2868.4	1442.6	1442.6	2868.4		960.88	9299.88	8953.72	8953.72	8953.72	8953.72	8953.72	8953.72	9269.52	8953.72	9269.52
963.03	2613	1437.8	1437.8	1437.8	1437.8	1437.8	2879.5	1437.8	1437.8	2879.5		960.78	9211.2	8947.08	8947.08	8947.08	8947.08	8947.08	8947.08	9239.76	8947.08	9239.76
962.98	2903.9	1433.1	1433.1	1433.1	1433.1	1433.1	2888.9	1433.1	1433.1	2888.9		960.68	9321.8	8940.96	8940.96	8940.96	8940.96	8940.96	8940.96	9210.76	8940.96	9210.76
962.93	2572.4	1428.4	1428.4	1428.4	1428.4	1428.4	2896.6	1428.4	1428.4	2896.6		960.58	9268.56	8935.2	8935.2	8935.2	8935.2	8935.2	8935.2	9182.6	8935.2	9182.6
962.88	3199.8	1423.5	1423.5	1423.5	1423.5	1423.5	2902.4	1423.5	1423.5	2902.4		960.48	9108	8929.88	8929.88	8929.88	8929.88	8929.88	8929.88	9155.6	8929.88	9155.6
962.83	3445.1	1418.6	1418.6	1418.6	1418.6	1418.6	2906.3	1418.6	1418.6	2906.3		960.38	9157.4	8924.52	8924.52	8924.52	8924.52	8924.52	8924.52	9129.48	8924.52	9129.48
962.78	2485.5	1413.7	1413.7	1413.7	1413.7	1413.7	2908.4	1413.7	1413.7	2908.4		960.28	9189.92	8920.64	8920.64	8920.64	8920.64	8920.64	8920.64	9105.8	8920.64	9105.8
962.73	3024.2	1408.8	1408.8	1408.8	1408.8	1408.8	2908.6	1408.8	1408.8	2908.6		960.18	8911.56	8917.48	8917.48	8917.48	8917.48	8917.48	8917.48	9084	8917.48	9084
962.68	2722.5	1404	1404	1404	1404	1404	2907	1404	1404	2907		960.08	9057.04	8914.48	8914.48	8914.48	8914.48	8914.48	8914.48	9063.52	8914.48	9063.52
962.63	2824.5	1398.9	1398.9	1398.9	1398.9	1398.9	2903.2	1398.9	1398.9	2903.2		959.98	9058.12	8912.12	8912.12	8912.12	8912.12	8912.12	8912.12	9044.88	8912.12	9044.88
962.58	2955.5	1393.7	1393.7	1393.7	1393.7	1393.7	2897.3	1393.7	1393.7	2897.3		959.88	8972	8910.72	8910.72	8910.72	8910.72	8910.72	8910.72	9028.48	8910.72	9028.48
962.53	2382.5	1388.6	1388.6	1388.6	1388.6	1388.6	2889.6	1388.6	1388.6	2889.6		959.78	8921.4	8909.92	8909.92	8909.92	8909.92	8909.92	8909.92	9013.92	8909.92	9013.92
962.48	2414.1	1383.7	1383.7	1383.7	1383.7	1383.7	2880.2	1383.7	1383.7	2880.2		959.68	8742.56	8909.28	8909.28	8909.28	8909.28	8909.28	8909.28	9000.72	8909.28	9000.76
962.43	3548.2	1378.7	1378.7	1378.7	1378.7	1378.7	2868.9	1378.7	1378.7	2868.9		959.58	9015.52	8908.6	8908.6	8908.6	8908.64	8908.6	8908.6	8988.68	8908.6	8988.72
962.38	3154.7	1373.7	1373.7	1373.7	1373.7	1373.7	2855.6	1373.7	1373.7	2855.6		959.48	9057.88	8907.44	8907.44	8907.44	8907.48	8907.44	8907.44	8977.28	8907.44	8977.32
962.33	2809	1368.6	1368.6	1368.6	1368.6	1368.6	2840.4	1368.6	1368.6	2840.4		959.38	9100.6	8905.68	8905.68	8905.68	8905.72	8905.68	8905.68	8966.32	8905.68	8966.36
962.28	2544.2	1363.5	1363.5	1363.5	1363.5	1363.5	2823.5	1363.5	1363.5	2823.5		959.28	9079.4	8903.4	8903.4	8903.4	8903.44	8903.4	8903.4	8955.84	8903.4	8955.88
962.23	2593.8	1358.7	1358.7	1358.7	1358.7	1358.7	2805.1	1358.7	1358.7	2805.1		959.18	8872.48	8901.12	8901.12	8901.12	8901.16	8901.12	8901.12	8946.28	8901.12	8946.36
962.18	3336.7	1353.8	1353.8	1353.8	1353.8	1353.8	2784.9	1353.8	1353.8	2784.9		959.08	9003.84	8898.92	8898.92	8898.92	8899	8898.92	8898.92	8937.68	8898.92	8937.76
962.13	2900.2	1348.9	1348.9	1348.9	1348.9	1348.9	2763.1	1348.9	1348.9	2763.1		958.98	9027.84	8896.72	8896.72	8896.72	8896.84	8896.72	8896.72	8929.88	8896.72	8930
962.08	2572.5	1344.1	1344.1	1344.1	1344.1	1344.1	2739.9	1344.1	1344.1	2739.9		958.88	9082.8	8895.44	8895.44	8895.44	8895.6	8895.44	8895.44	8923.64	8895.44	8923.84
962.03	2133	1339.5	1339.5	1339.5	1339.5	1339.5	2715.4	1339.5	1339.5	2715.4		958.78	8831.28	8893.96	8893.96	8893.96	8894.16	8893.96	8893.96	8917.88	8893.96	8918.08
961.98	2662.3	1335	1335	1335	1335	1335	2689.5	1335	1335	2689.5		958.68	8927.64	8892.72	8892.72	8892.72	8893.04	8892.72	8892.72	8912.92	8892.72	8913.24
961.93	2215.4	1330.6	1330.6	1330.6	1330.6	1330.6	2662.5	1330.6	1330.6	2662.5		958.58	8920	8891.44	8891.44	8891.44	8891.88	8891.44	8891.44	8908.48	8891.44	8908.88
961.88	3166.7	1326.1	1326.1	1326.1	1326.1	1326.1	2634.2	1326.1	1326.1	2634.2		958.48	9036.32	8890.68	8890.68	8890.68	8891.2	8890.68	8890.68	8904.92	8890.68	8905.48
961.83	2601.2	1321.7	1321.7	1321.7	1321.7	1321.7	2604.8	1321.7	1321.7	2604.8		958.38	8948.84	8889.76	8889.76	8889.76	8890.48	8889.76	8889.76	8901.64	8889.76	8902.36
961.78	2498.4	1317.3	1317.3	1317.3	1317.3	1317.3	2574.5	1317.3	1317.3	2574.5		958.28	8867.6	8888.96	8888.96	8888.96	8889.92	8888.96	8888.96	8898.88	8888.96	8899.84
961.73	1941.1	1312.9	1312.9	1312.9	1312.9	1312.9	2543.2	1312.9	1312.9	2543.2		958.18	8879.84	8888.6	8888.6	8888.6	8889.88	8888.6	8888.6	8896.84	8888.6	8898.08
961.68	3034.1	1308.4	1308.4	1308.4	1308.4	1308.4	2510.9	1308.4	1308.4	2510.9		958.08	8806.16	8888.6	8888.6	8888.6	8890.24	8888.6	8888.6	8895.4	8888.6	8897.04
961.63	2798.6	1304.1	1304.1	1304.1	1304.1	1304.1	2478.1	1304.1	1304.1	2478.1		957.98	8940.6	8888.44	8888.44	8888.44	8890.56	8888.44	8888.44	8894	8888.44	8896.12
961.58	2703.3	1299.8	1299.8	1299.8	1299.8	1299.8	2444.6	1299.8	1299.8	2444.6		957.88	9020.16	8888.16	8888.16	8888.16	8890.92	8888.16	8888.16	8892.76	8888.16	8895.48
961.53	2674.6	1295.8	1295.8	1295.8	1295.8	1295.8	2410.9	1295.8	1295.8	2410.9		957.78	8906.8	8887.48	8887.48	8887.48	8891	8887.48	8887.48	8891.2	8887.48	8894.76
961.48	2620.5	1291.8	1291.8	1291.8	1291.8	1291.8	2376.7	1291.8	1291.8	2376.7		957.68	9062.36	8886.4	8886.4	8886.4	8890.92	8886.4	8886.4	8889.44	8886.4	8893.96
961.43	1854.7	1288.1	1288.1	1288.1	1288.1	1288.1	2342.5	1288.1	1288.1	2342.5		957.58	8965.68	8885.44	8885.44	8885.44	8891.24	8885.44	8885.44	8887.92	8885.44	8893.68
961.38	2143.3	1284.6	1284.6	1284.6	1284.6	1284.6	2308.1	1284.6	1284.6	2308.1		957.48	8884.12	8884.4	8884.4	8884.4	8891.72	8884.4	8884.4	8886.36	8884.4	8893.72
961.33	2160.3	1281.4	1281.4	1281.4	1281.4	1281.4	2273.9	1281.4	1281.4	2273.9		957.38	9062.68	8883	8883	8883	8892.28	8883	8883	8884.6	8883	8893.88
961.28	2285.1	1278.6	1278.6	1278.6	1278.6	1278.6	2239.9	1278.6	1278.6	2239.9		957.28	9036.96	8882	8882	8882	8893.64	8882	8882	8883.32	8882	8894.92
961.23	1633.5	1276.2	1276.2	1276.2	1276.2	1276.2	2206.3	1276.2	1276.2	2206.3		957.18	8888.08	8881.32	8881.32	8881.32	8895.88	8881.32	8881.32	8882.36	8881.32	8896.88
961.18	1372.5	1274.1	1274.1	1274.1	1274.1	1274.1	2173.1	1274.1	1274.1	2173.1		957.08	8838.6	8880.68	8880.68	8880.68	8898.8	8880.68	8880.68	8881.52	8880.68	8899.6
961.13	1656.7	1272.2	1272.2	1272.2	1272.2	1272.2	2140.2	1272.2	1272.2	2140.2		956.98	8848.68	8880.36	8880.36	8880.36	8902.8	8880.36	8880.36	8881	8880.36	8903.44
961.08	1724.8	1270.3	1270.3	1270.3	1270.3	1270.3	2107.4	1270.3	1270.3	2107.4		956.88	8930.56	8880.32	8880.32	8880.32	8907.96	8880.32	8880.32	8880.84	8880.32	8908.48
961.03	1292.7	1268.1	1268.1	1268.1	1268.1	1268.1	2074.7	1268.1	1268.1	2074.7		956.78	8912.92	8879.96	8879.96	8879.96	8913.84	8879.96	8879.96	8880.36	8879.96	8914.28
960.98	1521.3	1265.6	1265.6	1265.6	1265.6	1265.6	2041.9	1265.6	1265.6	2041.9		956.68	8870.88	8879.44	8879.44	8879.44	8920.8	8879.44	8879.44	8879.72	8879.44	8921.12
960.93	1847.3	1263.1	1263.1	1263.1	1263.1	1263.1	2009.6	1263.1	1263.1	2009.6		956.58	8925.92	8878.8	8878.8	8878.8	8929.04	8878.8	8878.8	8879.08	8878.8	8929.28
960.88	2077.9	1260.8	1260.8	1260.8	1260.8	1260.8	1977.8	1260.8	1260.8	1977.8		956.48	8878.24	8877.72	8877.72	8877.72	8938.4	8877.72	8877.72	8877.92	8877.72	8938.6
960.83	2946.5	1258.4	1258.4	1258.4	1258.4	1258.4	1946.4	1258.4	1258.4	1946.4		956.38	9183.68	8876.52	8876.52	8876.52	8949.44	8876.52	8876.52	8876.68	8876.52	8949.6
960.78	3193.1	1256.1	1256.1	1256.1	1256.1	1256.1	1915.7	1256.1	1256.1	1915.7		956.28	8981	8875	8875	8875	8962.24	8875	8875	8875.12	8875	8962.32
960.73	2112.6	1253.8	1253.8	1253.8	1253.9	1253.8	1885.5	1253.8	1253.8	1885.5		956.18	9013.64	8873.2	8873.2	8873.2	8976.92	8873.2	8873.2	8873.28	8873.2	8977
960.68	1390.2	1251.4	1251.4	1251.4	1251.4	1251.4	1855.8	1251.4	1251.4	1855.8		956.08	9097.88	8871	8871	8871	8993.76	8871	8871	8871.08	8871	8993.84
960.63	1310.9	1248.8	1248.8	1248.8	1248.8	1248.8	1826.5	1248.8	1248.8	1826.5		955.98	9058.52	8868.64	8868.64	8868.64	9013.12	8868.64	8868.64	8868.68	8868.64	9013.16
960.58	1266.7	1246.1	1246.1	1246.1	1246.1	1246.1	1797.8	1246.1	1246.1	1797.8		955.88	9275.84	8865.64	8865.64	8865.64	9034.84	8865.64	8865.64	8865.68	8865.64	9034.88
960.53	1602.6	1243.2	1243.2	1243.2	1243.2	1243.2	1769.6	1243.2	1243.2	1769.6		955.78	9290.44	8862.16	8862.16	8862.16	9059.12	8862.16	8862.16	8862.16	8862.16	9059.16
960.48	1925.2	1240.6	1240.6	1240.6	1240.6	1240.6	1742.3	1240.6	1240.6	1742.3		955.68	9286.56	8858.36	8858.36	8858.36	9086.44	8858.36	8858.36	8858.36	8858.36	9086.44
960.43	1980.8	1238.4	1238.4	1238.4	1238.4	1238.4	1716.2	1238.4	1238.4	1716.2		955.58	9245.48	8854.28	8854.28	8854.28	9116.84	8854.28	8854.28	8854.28	8854.28	9116.88
960.38	2270.4	1236.1	1236.1	1236.1	1236.2	1236.1	1690.7	1236.1	1236.1	1690.7		955.48	9187	8850.16	8850.16	8850.16	9150.76	8850.16	8850.16	8850.2	8850.16	9150.76
960.33	2538.3	1233.6	1233.6	1233.6	1233.6	1233.6	1665.7	1233.6	1233.6	1665.7		955.38	9258.36	8846.04	8846.04	8846.04	9188.12	8846.04	8846.04	8846.08	8846.04	9188.12
960.28	2055.3	1230.8	1230.8	1230.8	1230.8	1230.8	1641.2	1230.8	1230.8	1641.2		955.28	9281.28	8841.68	8841.68	8841.68	9228.52	8841.68	8841.68	8841.68	8841.68	9228.56
960.23	1885.4	1228.1	1228.1	1228.1	1228.1	1228.1	1617.5	1228.1	1228.1	1617.5		955.18	9408.88	8837	8837	8837	9271.84	8837	8837	8837	8837	9271.84
960.18	2116.7	1225.2	1225.2	1225.2	1225.3	1225.2	1594.4	1225.2	1225.2	1594.4		955.08	9390.08	8831.96	8831.96	8831.96	9317.64	8831.96	8831.96	8831.96	8831.96	9317.64
960.13	2427.6	1222.6	1222.6	1222.6	1222.6	1222.6	1572.3	1222.6	1222.6	1572.3		954.98	9351.2	8826.6	8826.6	8826.6	9365.48	8826.6	8826.6	8826.6	8826.6	9365.52
960.08	2008.7	1219.8	1219.8	1219.8	1219.8	1219.8	1550.7	1219.8	1219.8	1550.8		954.88	9411.8	8821.28	8821.28	8821.28	9415.24	8821.28	8821.28	8821.28	8821.28	9415.28
960.03	1184.2	1217.1	1217.1	1217.1	1217.2	1217.1	1530	1217.1	1217.1	1530.1		954.78	9227.72	8815.44	8815.48	8815.44	9465.6	8815.44	8815.44	8815.44	8815.44	9465.64
959.98	1818.6	1214.7	1214.7	1214.7	1214.7	1214.7	1510.3	1214.7	1214.7	1510.4		954.68	9657.44	8809.44	8809.48	8809.44	9516.04	8809.44	8809.44	8809.44	8809.44	9516.12
959.93	1303.1	1212.3	1212.3	1212.3	1212.4	1212.3	1491.4	1212.3	1212.3	1491.5		954.58	9472.28	8802.6	8802.72	8802.6	9565.04	8802.6	8802.6	8802.6	8802.6	9565.16
959.88	2434.1	1210.1	1210.1	1210.1	1210.2	1210.1	1473.3	1210.1	1210.1	1473.5		954.48	9752.68	8795.16	8795.36	8795.16	9611.68	8795.16	8795.16	8795.16	8795.16	9611.88
959.83	1804.6	1208	1208	1208	1208.1	1208	1456.1	1208	1208	1456.2		954.38	9731.2	8786.56	8786.88	8786.56	9654.32	8786.56	8786.56	8786.56	8786.56	9654.68
959.78	1713.9	1206.2	1206.2	1206.2	1206.3	1206.2	1439.8	1206.2	1206.2	1439.9		954.28	9820.2	8777.96	8778.56	8777.96	9693	8777.96	8777.96	8777.96	8777.96	9693.6
959.73	1725.4	1204.5	1204.5	1204.5	1204.7	1204.5	1424.3	1204.5	1204.5	1424.5		954.18	9606	8769.24	8770.24	8769.24	9726.44	8769.24	8769.24	8769.24	8769.24	9727.48
959.68	1428.5	1202.7	1202.7	1202.7	1203	1202.7	1409.3	1202.7	1202.7	1409.6		954.08	9508.36	8760.64	8762.36	8760.64	9753.88	8760.64	8760.64	8760.64	8760.64	9755.6
959.63	1680.4	1201.1	1201.1	1201.1	1201.3	1201.1	1395.1	1201.1	1201.1	1395.4		953.98	9633.64	8752.4	8755.24	8752.4	9774.52	8752.4	8752.4	8752.4	8752.4	9777.32
959.58	1516	1199.3	1199.3	1199.3	1199.6	1199.3	1381.4	1199.3	1199.3	1381.7		953.88	9493.96	8744.28	8748.88	8744.28	9787.32	8744.28	8744.28	8744.28	8744.28	9791.92
959.53	1471.4	1197.6	1197.6	1197.6	1197.9	1197.6	1368.4	1197.6	1197.6	1368.7		953.78	9712.4	8735.68	8743	8735.68	9791.16	8735.68	8735.68	8735.68	8735.68	9798.52
959.48	1467.9	1196	1196	1196	1196.4	1196	1356	1196	1196	1356.4		953.68	9829.96	8726.56	8738.12	8726.56	9785.64	8726.56	8726.56	8726.56	8726.56	9797.2
959.43	1444	1194.3	1194.3	1194.3	1194.8	1194.3	1344.2	1194.3	1194.3	1344.7		953.58	9743.12	8717.44	8735.36	8717.44	9771.08	8717.44	8717.44	8717.44	8717.44	9789
959.38	1733.2	1192.8	1192.8	1192.8	1193.4	1192.8	1333	1192.8	1192.8	1333.6		953.48	9603.32	8707.6	8734.92	8707.6	9747	8707.6	8707.6	8707.6	8707.6	9774.36
959.33	2070.4	1191.4	1191.4	1191.4	1192.1	1191.4	1322.5	1191.4	1191.4	1323.1		953.38	9848.52	8697.68	8738.76	8697.68	9714.48	8697.68	8697.68	8697.68	8697.68	9755.56
959.28	1493.4	1190	1190	1190	1190.8	1190	1312.5	1190	1190	1313.2		953.28	9691.68	8688.08	8748.84	8688.08	9674.48	8688.08	8688.08	8688.08	8688.08	9735.24
959.23	1796.5	1188.7	1188.7	1188.7	1189.6	1188.7	1302.9	1188.7	1188.7	1303.8		953.18	9617.84	8678.52	8767	8678.52	9627.56	8678.52	8678.52	8678.52	8678.52	9716.04
959.18	1230	1187.3	1187.3	1187.3	1188.3	1187.3	1293.8	1187.3	1187.3	1294.9		953.08	9664.52	8668.76	8795.52	8668.76	9574.48	8668.76	8668.76	8668.76	8668.76	9701.24
959.13	1118.3	1185.8	1185.8	1185.8	1187	1185.8	1285.1	1185.8	1185.8	1286.3		952.98	9675.92	8659.12	8837.88	8659.12	9516.64	8659.12	8659.12	8659.12	8659.12	9695.4
959.08	1502.9	1184.2	1184.2	1184.2	1185.6	1184.2	1276.7	1184.2	1184.2	1278.1		952.88	9728.52	8649.32	8897.32	8649.32	9454.92	8649.32	8649.32	8649.32	8649.32	9702.92
959.03	1526.2	1182.8	1182.8	1182.8	1184.4	1182.8	1268.9	1182.8	1182.8	1270.5		952.78	9733.52	8638.88	8977.28	8638.88	9389.96	8638.88	8638.88	8638.88	8638.88	9728.36
958.98	1520.7	1181.5	1181.5	1181.5	1183.3	1181.5	1261.5	1181.5	1181.5	1263.3		952.68	9925.4	8628	9082	8628	9323.04	8628	8628	8628	8628	9777.04
958.93	1868.4	1180	1180	1180	1182.1	1180	1254.3	1180	1180	1256.4		952.58	9849.04	8616.48	9215.08	8616.48	9255.04	8616.48	8616.48	8616.48	8616.48	9853.64
958.88	1455.3	1178.5	1178.5	1178.5	1180.9	1178.5	1247.5	1178.5	1178.5	1249.9		952.48	9984.08	8604.2	9379.44	8604.2	9186.76	8604.2	8604.2	8604.2	8604.2	9962
958.83	1286.6	1177	1177	1177	1179.8	1177	1241	1177	1177	1243.8		952.38	10088.5	8591.12	9576.72	8591.12	9118.92	8591.12	8591.12	8591.12	8591.12	10104.6
958.78	1965.2	1175.5	1175.5	1175.5	1178.8	1175.5	1234.9	1175.5	1175.5	1238.1		952.28	10120.7	8576.8	9805.96	8576.8	9051.84	8576.8	8576.8	8576.8	8576.8	10281
958.73	1781.2	1174.1	1174.1	1174.1	1177.8	1174.1	1229.1	1174.1	1174.1	1232.8		952.18	10531.9	8561.08	10063.4	8561.08	8985.84	8561.08	8561.08	8561.08	8561.08	10488.1
958.68	1957.3	1172.6	1172.6	1172.6	1176.8	1172.6	1223.4	1172.6	1172.6	1227.7		952.08	10581.5	8543.48	10341.3	8543.48	8920.88	8543.48	8543.48	8543.48	8543.48	10718.7
958.63	1203.5	1170.9	1170.9	1170.9	1175.8	1170.9	1218	1170.9	1170.9	1222.8		951.98	10936.6	8524.08	10628.4	8524.08	8857.36	8524.08	8524.08	8524.08	8524.08	10961.7
958.58	753.2	1169.3	1169.3	1169.3	1174.8	1169.3	1212.8	1169.3	1169.3	1218.3		951.88	10988	8502.24	10909	8502.24	8794.76	8502.24	8502.24	8502.24	8502.24	11201.4
958.53	1433.5	1167.6	1167.6	1167.6	1173.9	1167.6	1207.8	1167.6	1167.6	1214.1		951.78	11390	8478.52	11164.9	8478.52	8733.72	8478.52	8478.52	8478.52	8478.52	11420.2
958.48	2094.3	1165.9	1165.9	1165.9	1173.1	1165.9	1203	1165.9	1165.9	1210.1		951.68	11467.3	8452.28	11376	8452.28	8673.72	8452.28	8452.28	8452.28	8452.28	11597.4
958.43	1727.6	1164.3	1164.3	1164.3	1172.4	1164.3	1198.5	1164.3	1164.3	1206.6		951.58	11852.6	8424.52	11524.4	8424.52	8615.52	8424.52	8424.52	8424.52	8424.52	11715.4
958.38	1760.7	1162.6	1162.6	1162.6	1171.9	1162.6	1194.1	1162.6	1162.6	1203.3		951.48	11665.5	8395.44	11595.2	8395.44	8559.32	8395.44	8395.44	8395.44	8395.44	11759
958.33	1597.4	1161	1161	1161	1171.5	1161	1190	1161	1161	1200.5		951.38	11585.9	8365.92	11580.2	8365.92	8505.72	8365.92	8365.92	8365.92	8365.92	11720
958.28	1442.5	1159.5	1159.5	1159.5	1171.4	1159.5	1186.2	1159.5	1159.5	1198		951.28	11517.1	8336.52	11478.8	8336.52	8455.16	8336.52	8336.52	8336.52	8336.52	11597.4
958.23	1639.5	1157.8	1157.8	1157.8	1171.2	1157.8	1182.3	1157.8	1157.8	1195.7		951.18	11251.3	8308.48	11298.6	8308.48	8408.64	8308.48	8308.48	8308.48	8308.48	11398.7
958.18	1873.2	1156	1156	1156	1171.1	1156	1178.5	1156	1156	1193.6		951.08	10974.1	8281.76	11053	8281.76	8365.84	8281.76	8281.76	8281.76	8281.76	11137
958.13	1767.4	1154.1	1154.1	1154.1	1171.1	1154.1	1174.8	1154.1	1154.1	1191.8		950.98	10823.8	8256.8	10760.2	8256.8	8327.04	8256.8	8256.8	8256.8	8256.8	10830.5
958.08	852.2	1152	1152	1152	1171.2	1152	1171	1152	1152	1190.1		950.88	10484.6	8234	10440.5	8234	8292.4	8234	8234	8234	8234	10498.9
958.03	1445.1	1150.1	1150.1	1150.1	1171.7	1150.1	1167.5	1150.1	1150.1	1189.1		950.78	10206.6	8213.4	10112.8	8213.4	8261.68	8213.4	8213.4	8213.4	8213.4	10161.1
957.98	1819.2	1148.2	1148.2	1148.2	1172.4	1148.2	1164.1	1148.2	1148.2	1188.3		950.68	9967.92	8195.04	9793.8	8195.04	8234.76	8195.04	8195.04	8195.04	8195.04	9833.52
957.93	2207	1146.1	1146.1	1146.1	1173.3	1146.1	1160.7	1146.1	1146.1	1187.9		950.58	9626.36	8179.28	9496.44	8179.28	8211.8	8179.28	8179.28	8179.28	8179.28	9528.96
957.88	2412.4	1144.2	1144.2	1144.2	1174.6	1144.2	1157.5	1144.2	1144.2	1188		950.48	9313.92	8165.4	9228.64	8165.4	8191.92	8165.4	8165.4	8165.4	8165.4	9255.12
957.83	984.9	1142.5	1142.5	1142.5	1176.6	1142.5	1154.7	1142.5	1142.5	1188.7		950.38	9361.12	8153.6	8995.2	8153.6	8175.08	8153.6	8153.6	8153.6	8153.6	9016.68
957.78	1761.9	1140.7	1140.7	1140.7	1178.8	1140.7	1151.8	1140.7	1140.7	1189.9		950.28	9011.2	8143.64	8797.44	8143.64	8160.96	8143.64	8143.64	8143.64	8143.64	8814.76
957.73	1913.4	1138.7	1138.7	1138.7	1181.2	1138.7	1148.9	1138.7	1138.7	1191.4		950.18	8903.28	8135.08	8633.88	8135.08	8149	8135.08	8135.08	8135.08	8135.08	8647.8
957.68	1158.7	1137	1137	1137	1184.4	1137	1146.3	1137	1137	1193.7		950.08	8808.8	8127.72	8501.68	8127.72	8138.84	8127.72	8127.72	8127.72	8127.72	8512.76
957.63	1089.5	1135.3	1135.3	1135.3	1188.1	1135.3	1143.7	1135.3	1135.3	1196.5		949.98	8614.12	8121.88	8397.48	8121.88	8130.72	8121.88	8121.88	8121.88	8121.88	8406.32
957.58	2023.4	1133.7	1133.7	1133.7	1192.3	1133.7	1141.3	1133.7	1133.7	1200		949.88	8497.64	8116.32	8316.08	8116.32	8123.32	8116.32	8116.32	8116.32	8116.32	8323.04
957.53	1425.7	1132.2	1132.2	1132.2	1197.4	1132.2	1139.2	1132.2	1132.2	1204.3		949.78	8822.56	8111.56	8253.96	8111.56	8117.04	8111.56	8111.56	8111.56	8111.56	8259.48
957.48	541.7	1130.6	1130.6	1130.6	1202.9	1130.6	1137	1130.6	1130.6	1209.2		949.68	8452.24	8107.52	8207.44	8107.52	8111.84	8107.56	8107.52	8107.52	8107.52	8211.76
957.43	1876.2	1129	1129	1129	1209	1129	1134.8	1129	1129	1214.8		949.58	8362.2	8103.84	8172.84	8103.84	8107.2	8103.84	8103.84	8103.84	8103.84	8176.2
957.38	1816.9	1127.4	1127.4	1127.4	1215.9	1127.4	1132.6	1127.4	1127.4	1221.1		949.48	8429.08	8100.12	8147.04	8100.12	8102.72	8100.16	8100.12	8100.12	8100.12	8149.64
957.33	1861	1125.6	1125.6	1125.6	1223.4	1125.6	1130.3	1125.6	1125.6	1228.1		949.38	8472.32	8097.2	8128.6	8097.2	8099.24	8097.24	8097.2	8097.2	8097.2	8130.64
957.28	1331	1123.6	1123.6	1123.6	1231.5	1123.6	1127.9	1123.6	1123.6	1235.8		949.28	8379.12	8094.28	8114.96	8094.28	8095.84	8094.32	8094.28	8094.28	8094.28	8116.56
957.23	1955.7	1121.8	1121.8	1121.8	1240.6	1121.8	1125.7	1121.8	1121.8	1244.6		949.18	8439.48	8091.68	8105.08	8091.68	8092.84	8091.72	8091.68	8091.68	8091.68	8106.32
957.18	1918.5	1119.6	1119.6	1119.6	1250.4	1119.6	1123.2	1119.6	1119.6	1253.9		949.08	8188.6	8089.4	8097.96	8089.4	8090.28	8089.44	8089.4	8089.4	8089.4	8098.92
957.13	1607.9	1117.2	1117.2	1117.2	1260.9	1117.2	1120.4	1117.2	1117.2	1264.1		948.98	8229.72	8087.44	8092.84	8087.44	8088.12	8087.56	8087.44	8087.44	8087.44	8093.6
957.08	1658.6	1114.8	1114.8	1114.8	1272.4	1114.8	1117.7	1114.8	1114.8	1275.3		948.88	8263.04	8085.64	8088.96	8085.64	8086.12	8085.72	8085.64	8085.64	8085.64	8089.56
957.03	1536.9	1112.2	1112.2	1112.2	1284.9	1112.2	1114.8	1112.2	1112.2	1287.6		948.78	8320.76	8084.12	8086.16	8084.12	8084.52	8084.28	8084.12	8084.12	8084.12	8086.68
956.98	2539.7	1109.4	1109.4	1109.4	1298.4	1109.4	1111.7	1109.4	1109.4	1300.8		948.68	8245.4	8082.96	8084.2	8082.96	8083.28	8083.16	8082.96	8082.96	8082.96	8084.68
956.93	1321.9	1106.2	1106.2	1106.2	1312.8	1106.2	1108.3	1106.2	1106.2	1314.9		948.58	7991.68	8081.68	8082.4	8081.68	8081.88	8081.92	8081.68	8081.68	8081.68	8082.84
956.88	2075	1103.1	1103.1	1103.1	1328.6	1103.1	1105	1103.1	1103.1	1330.6		948.48	8304.2	8080.76	8081.16	8080.76	8080.92	8081.08	8080.76	8080.76	8080.76	8081.64
956.83	2308.4	1100.1	1100.1	1100.1	1345.9	1100.1	1101.9	1100.1	1100.1	1347.7		948.38	8048.24	8079.8	8080.04	8079.8	8079.92	8080.2	8079.8	8079.8	8079.8	8080.56
956.78	2436.1	1097.3	1097.3	1097.3	1364.8	1097.3	1098.8	1097.3	1097.3	1366.3		948.28	8341.24	8078.64	8078.76	8078.64	8078.72	8079.16	8078.64	8078.64	8078.64	8079.4
956.73	2601.9	1094.4	1094.4	1094.4	1385.1	1094.4	1095.8	1094.4	1094.4	1386.5		948.18	8348.2	8077.32	8077.4	8077.32	8077.36	8078	8077.32	8077.32	8077.32	8078.16
956.68	1493.4	1091.3	1091.3	1091.3	1406.8	1091.3	1092.5	1091.3	1091.3	1408		948.08	8078.52	8076.24	8076.28	8076.24	8076.28	8077.12	8076.24	8076.24	8076.24	8077.2
956.63	1564.4	1088.4	1088.4	1088.4	1430.3	1088.4	1089.5	1088.4	1088.4	1431.5		947.98	8166.68	8075.2	8075.24	8075.2	8075.24	8076.36	8075.2	8075.2	8075.2	8076.4
956.58	1291.5	1085.4	1085.4	1085.4	1455.4	1085.4	1086.4	1085.4	1085.4	1456.4		947.88	8007.4	8074.76	8074.8	8074.76	8074.8	8076.2	8074.76	8074.76	8074.76	8076.24
956.53	1484.3	1082.2	1082.2	1082.2	1482.1	1082.2	1083.1	1082.2	1082.2	1483		947.78	8018.24	8074.76	8074.76	8074.76	8074.76	8076.56	8074.76	8074.76	8074.76	8076.6
956.48	2619.5	1078.9	1078.9	1078.9	1510.4	1078.9	1079.7	1078.9	1078.9	1511.2		947.68	8111.64	8074.68	8074.72	8074.68	8074.72	8077	8074.68	8074.68	8074.68	8077
956.43	1461.1	1075.8	1075.8	1075.8	1540.6	1075.8	1076.5	1075.8	1075.8	1541.4		947.58	8069.84	8074.6	8074.6	8074.6	8074.6	8077.48	8074.6	8074.6	8074.6	8077.48
956.38	1730.3	1072.9	1072.9	1072.9	1573	1072.9	1073.5	1072.9	1072.9	1573.7		947.48	8195.28	8074.48	8074.48	8074.48	8074.48	8078.04	8074.48	8074.48	8074.48	8078.08
956.33	2641.4	1069.8	1069.8	1069.8	1607	1069.8	1070.4	1069.8	1069.8	1607.6		947.38	8053.28	8074.36	8074.36	8074.36	8074.36	8078.84	8074.36	8074.36	8074.36	8078.84
956.28	2856.4	1066.6	1066.6	1066.6	1642.8	1066.6	1067.1	1066.6	1066.6	1643.3		947.28	7988.24	8074.28	8074.28	8074.28	8074.28	8079.8	8074.28	8074.28	8074.28	8079.8
956.23	1669.2	1063	1063	1063	1680.1	1063	1063.5	1063	1063	1680.6		947.18	8091.72	8074.04	8074.04	8074.04	8074.04	8080.92	8074.04	8074.04	8074.04	8080.92
956.18	1783.4	1059.2	1059.2	1059.2	1719	1059.2	1059.6	1059.2	1059.2	1719.4		947.08	8169.76	8073.88	8073.88	8073.88	8073.88	8082.28	8073.88	8073.88	8073.88	8082.28
956.13	2118.5	1055.4	1055.4	1055.4	1759.9	1055.4	1055.8	1055.4	1055.4	1760.3		946.98	8185.8	8073.52	8073.52	8073.52	8073.52	8083.88	8073.52	8073.52	8073.52	8083.88
956.08	1974.7	1051.5	1051.5	1051.5	1802.4	1051.5	1051.8	1051.5	1051.5	1802.7		946.88	8177.16	8073.16	8073.16	8073.16	8073.16	8085.8	8073.16	8073.16	8073.16	8085.8
956.03	2501.3	1047.3	1047.3	1047.3	1846.4	1047.3	1047.6	1047.3	1047.3	1846.7		946.78	8007.56	8072.84	8072.84	8072.84	8072.84	8088.2	8072.84	8072.84	8072.84	8088.2
955.98	2305.6	1043.2	1043.2	1043.2	1892.2	1043.2	1043.5	1043.2	1043.2	1892.5		946.68	8061.52	8072.72	8072.72	8072.72	8072.72	8091.32	8072.72	8072.72	8072.72	8091.32
955.93	2128.6	1039.2	1039.2	1039.2	1939.7	1039.2	1039.4	1039.2	1039.2	1939.9		946.58	7988.36	8072.56	8072.56	8072.56	8072.56	8095	8072.56	8072.56	8072.56	8095
955.88	2164.3	1035	1035	1035	1988.6	1035	1035.2	1035	1035	1988.8		946.48	8228.44	8072.48	8072.48	8072.48	8072.48	8099.44	8072.48	8072.48	8072.48	8099.44
955.83	2485.8	1030.9	1030.9	1030.9	2038.8	1030.9	1031	1030.9	1030.9	2039		946.38	8085.04	8071.96	8071.96	8071.96	8071.96	8104.24	8071.96	8071.96	8071.96	8104.24
955.78	2388.2	1026.4	1026.4	1026.4	2090.2	1026.4	1026.6	1026.4	1026.4	2090.3		946.28	8401.88	8071.32	8071.32	8071.32	8071.32	8109.8	8071.32	8071.32	8071.32	8109.8
955.73	2638.1	1021.6	1021.6	1021.6	2142.2	1021.6	1021.7	1021.6	1021.6	2142.3		946.18	8164.96	8070.52	8070.52	8070.52	8070.52	8116.2	8070.52	8070.52	8070.52	8116.2
955.68	2013.7	1016.8	1016.8	1016.8	2195.2	1016.8	1016.9	1016.8	1016.8	2195.3		946.08	8155.16	8069.72	8069.72	8069.72	8069.72	8123.72	8069.72	8069.72	8069.72	8123.72
955.63	1741.7	1011.8	1011.8	1011.8	2248.7	1011.8	1011.9	1011.8	1011.8	2248.8		945.98	8192.88	8068.8	8068.8	8068.8	8068.8	8132.36	8068.8	8068.8	8068.8	8132.36
955.58	2961.4	1006.7	1006.7	1006.7	2302.8	1006.7	1006.8	1006.7	1006.7	2302.9		945.88	8224.84	8067.8	8067.8	8067.8	8067.8	8142.32	8067.8	8067.8	8067.8	8142.32
955.53	3263.4	1001.5	1001.5	1001.5	2357.1	1001.5	1001.6	1001.5	1001.5	2357.2		945.78	8445	8066.68	8066.68	8066.68	8066.68	8153.72	8066.68	8066.68	8066.68	8153.72
955.48	2266.8	996.5	996.5	996.5	2411.6	996.5	996.6	996.5	996.5	2411.6		945.68	8260.16	8065.4	8065.4	8065.4	8065.4	8166.6	8065.4	8065.4	8065.4	8166.6
955.43	3203.9	991.3	991.3	991.3	2465.7	991.3	991.4	991.3	991.3	2465.8		945.58	8311.4	8063.96	8063.96	8063.96	8063.96	8181.08	8063.96	8063.96	8063.96	8181.08
955.38	2137.4	986.2	986.2	986.2	2519.5	986.2	986.2	986.2	986.2	2519.5		945.48	8330.88	8062.48	8062.48	8062.48	8062.48	8197.48	8062.48	8062.48	8062.48	8197.48
955.33	2407.8	980.9	980.9	980.9	2572.4	980.9	981	980.9	980.9	2572.4		945.38	8253.96	8060.92	8060.92	8060.92	8060.92	8215.84	8060.92	8060.92	8060.92	8215.84
955.28	2040.9	975.3	975.3	975.3	2623.8	975.3	975.3	975.3	975.3	2623.8		945.28	8486.64	8059.4	8059.4	8059.4	8059.4	8236.32	8059.4	8059.4	8059.4	8236.32
955.23	2813.6	969.5	969.5	969.5	2673.7	969.5	969.5	969.5	969.5	2673.8		945.18	8273.32	8058.08	8058.08	8058.08	8058.08	8259.24	8058.08	8058.08	8058.08	8259.24
955.18	2301.8	963.9	963.9	963.9	2722.2	963.9	964	963.9	963.9	2722.3		945.08	8079.84	8056.68	8056.68	8056.68	8056.68	8284.32	8056.68	8056.68	8056.68	8284.32
955.13	2430.9	958.2	958.2	958.2	2768.6	958.2	958.3	958.2	958.2	2768.6		944.98	8398.52	8055.2	8055.2	8055.2	8055.2	8311.6	8055.2	8055.2	8055.2	8311.6
955.08	3185.4	952.5	952.5	952.5	2812.6	952.5	952.5	952.5	952.5	2812.6		944.88	8320.08	8053.96	8053.96	8053.96	8053.96	8341.36	8053.96	8053.96	8053.96	8341.36
955.03	3146.2	946.6	946.6	946.6	2853.8	946.6	946.6	946.6	946.6	2853.9		944.78	8268	8052.6	8052.6	8052.6	8052.6	8373.16	8052.6	8052.6	8052.6	8373.16
954.98	2501.3	940.5	940.5	940.5	2891.9	940.5	940.5	940.5	940.5	2892		944.68	8366.76	8050.8	8050.8	8050.8	8050.8	8406.52	8050.8	8050.8	8050.8	8406.52
954.93	2741	934	934	934.1	2926.5	934	934.1	934	934	2926.5		944.58	8487.36	8048.76	8048.76	8048.76	8048.76	8441.44	8048.76	8048.76	8048.76	8441.44
954.88	3259	927.5	927.5	927.5	2957.4	927.5	927.5	927.5	927.5	2957.4		944.48	8604.6	8046.76	8046.76	8046.76	8046.76	8478	8046.76	8046.76	8046.76	8478
954.83	2545.5	920.5	920.5	920.6	2984.1	920.5	920.5	920.5	920.5	2984.2		944.38	8256.84	8044.56	8044.56	8044.56	8044.56	8515.52	8044.56	8044.56	8044.56	8515.52
954.78	3113.8	913.2	913.2	913.2	3006.5	913.2	913.2	913.2	913.2	3006.6		944.28	8444.16	8042.2	8042.2	8042.2	8042.2	8553.72	8042.2	8042.2	8042.2	8553.72
954.73	3167.6	905.8	905.8	905.9	3024.6	905.8	905.8	905.8	905.8	3024.7		944.18	8507.08	8039.64	8039.64	8039.64	8039.64	8592	8039.64	8039.64	8039.64	8592
954.68	3030.6	898.6	898.6	898.7	3038.4	898.6	898.6	898.6	898.6	3038.5		944.08	8669.76	8037.08	8037.08	8037.08	8037.08	8630.04	8037.08	8037.08	8037.08	8630.04
954.63	3677.7	891.3	891.3	891.4	3047.6	891.3	891.3	891.3	891.3	3047.8		943.98	8595.8	8034.04	8034.04	8034.04	8034.04	8666.84	8034.04	8034.04	8034.04	8666.84
954.58	3555.8	884	884	884.2	3052.1	884	884	884	884	3052.3		943.88	8653.92	8030.64	8030.64	8030.64	8030.64	8701.76	8030.64	8030.64	8030.64	8701.76
954.53	3200	876.7	876.7	877	3051.9	876.7	876.7	876.7	876.7	3052.2		943.78	8787.8	8026.96	8026.96	8026.96	8026.96	8734.36	8026.96	8026.96	8026.96	8734.36
954.48	2784.6	869.3	869.3	869.8	3046.7	869.3	869.4	869.3	869.3	3047.1		943.68	8721.88	8023.12	8023.12	8023.12	8023.12	8763.96	8023.16	8023.12	8023.12	8764
954.43	2492.5	862.1	862.1	862.7	3036.8	862.1	862.1	862.1	862.1	3037.4		943.58	8799.04	8019	8019	8019	8019	8789.84	8019	8019	8019	8789.84
954.38	2705.9	854.9	854.9	855.7	3022.1	854.9	854.9	854.9	854.9	3022.9		943.48	8874.2	8014.8	8014.8	8014.8	8014.8	8811.56	8014.8	8014.8	8014.8	8811.6
954.33	3020	847.8	847.8	848.9	3002.7	847.8	847.8	847.8	847.8	3003.8		943.38	8670.88	8010.68	8010.68	8010.68	8010.68	8828.76	8010.72	8010.68	8010.68	8828.8
954.28	2899.6	840.7	840.7	842.2	2978.7	840.7	840.7	840.7	840.7	2980.1		943.28	8681.28	8006.24	8006.24	8006.24	8006.24	8840.56	8006.32	8006.24	8006.24	8840.6
954.23	2557.9	834	834	835.9	2950.4	834	834	834	834	2952.3		943.18	9013.96	8001.88	8001.88	8001.88	8001.88	8846.92	8001.96	8001.88	8001.88	8847
954.18	2891	827.2	827.2	829.8	2917.7	827.2	827.2	827.2	827.2	2920.3		943.08	8713.48	7997.48	7997.48	7997.48	7997.48	8847.52	7997.64	7997.48	7997.48	8847.68
954.13	2808.8	820.5	820.5	824	2880.9	820.5	820.5	820.5	820.5	2884.3		942.98	8877.88	7993	7993	7993	7993	8842.2	7993.24	7993	7993	8842.44
954.08	3427.9	813.9	813.9	818.4	2840.2	813.9	813.9	813.9	813.9	2844.7		942.88	8730.08	7988.44	7988.44	7988.44	7988.44	8831	7988.76	7988.44	7988.44	8831.32
954.03	2498.4	807.3	807.3	813.2	2795.7	807.3	807.3	807.3	807.3	2801.7		942.78	8746.48	7984.24	7984.24	7984.24	7984.24	8814.52	7984.8	7984.24	7984.24	8815.04
953.98	2968.6	800.6	800.6	808.3	2747.7	800.6	800.6	800.6	800.6	2755.4		942.68	8618.96	7980.04	7980.04	7980.04	7980.04	8792.6	7980.84	7980.04	7980.04	8793.4
953.93	2627.2	794	794	804	2696.6	794	794	794	794	2706.6		942.58	8750.28	7975.92	7975.92	7975.92	7975.92	8765.84	7977.16	7975.92	7975.92	8767.04
953.88	2108.7	787.3	787.3	800.2	2642.5	787.3	787.3	787.3	787.3	2655.4		942.48	8746.84	7971.84	7971.84	7971.84	7971.84	8734.6	7973.64	7971.84	7971.84	8736.44
953.83	2607.4	780.6	780.6	797.2	2585.8	780.6	780.7	780.6	780.6	2602.4		942.38	8686.84	7967.72	7967.72	7967.72	7967.72	8699.44	7970.4	7967.72	7967.72	8702.12
953.78	3268.1	774.1	774.1	795.2	2527	774.1	774.1	774.1	774.1	2548.1		942.28	8762.84	7963.72	7963.72	7963.72	7963.72	8661.12	7967.56	7963.72	7963.72	8665
953.73	2599.2	767.8	767.8	794.6	2466.5	767.8	767.8	767.8	767.8	2493.3		942.18	8508.96	7959.92	7959.92	7959.92	7959.92	8620.4	7965.44	7959.92	7959.92	8625.96
953.68	2687.1	761.4	761.4	795.1	2404.2	761.4	761.4	761.4	761.4	2438		942.08	8530.76	7956.2	7956.2	7956.2	7956.2	8577.84	7964	7956.2	7956.2	8585.68
953.63	2772.9	755	755	797.4	2340.6	755	755	755	755	2383		941.98	8666.12	7952.56	7952.56	7952.56	7952.56	8534.12	7963.48	7952.56	7952.56	8545.04
953.58	2328.9	748.5	748.5	801.6	2275.9	748.5	748.5	748.5	748.5	2329		941.88	8564.56	7949.24	7949.24	7949.24	7949.24	8490.04	7964.24	7949.24	7949.24	8505.04
953.53	2435.9	741.4	741.4	807.4	2209.9	741.4	741.4	741.4	741.4	2275.8		941.78	8513.16	7945.76	7945.76	7945.76	7945.76	8445.76	7966.2	7945.76	7945.76	8466.2
953.48	3145.5	734.7	734.7	816.3	2143.7	734.7	734.7	734.7	734.7	2225.3		941.68	8582.88	7942.36	7942.36	7942.36	7942.36	8402.04	7969.84	7942.36	7942.36	8429.52
953.43	2522.6	728.2	728.2	828.5	2077.7	728.2	728.2	728.2	728.2	2178.1		941.58	8459.6	7939.08	7939.08	7939.08	7939.08	8359.32	7975.52	7939.08	7939.08	8395.76
953.38	2947.4	721.6	721.6	844.4	2011.7	721.6	721.6	721.6	721.6	2134.6		941.48	8564.36	7935.68	7935.68	7935.68	7935.68	8317.8	7983.4	7935.68	7935.68	8365.52
953.33	4062	715	715	864.6	1946	715	715	715	715	2095.6		941.38	8640.76	7932.56	7932.56	7932.56	7932.56	8278.2	7994.2	7932.56	7932.56	8339.84
953.28	1520.9	708.7	708.7	889.8	1881.2	708.7	708.7	708.7	708.7	2062.4		941.28	8247	7929.64	7929.64	7929.64	7929.64	8240.68	8008.16	7929.64	7929.64	8319.2
953.23	2329.5	702.3	702.3	920.4	1817.1	702.3	702.3	702.3	702.3	2035.2		941.18	8373.08	7926.68	7926.68	7926.68	7926.68	8205.12	8025.28	7926.68	7926.68	8303.76
953.18	2722.3	695.9	695.9	957.2	1754	695.9	695.9	695.9	695.9	2015.3		941.08	8507.48	7923.92	7923.92	7923.92	7923.92	8172	8045.96	7923.92	7923.92	8294.04
953.13	2617.1	689.8	689.8	1001	1692.2	689.8	689.8	689.8	689.8	2003.4		940.98	8345.4	7921.56	7921.56	7921.56	7921.56	8141.52	8070.32	7921.56	7921.56	8290.28
953.08	1867.6	683.9	683.9	1052.5	1632	683.9	683.9	683.9	683.9	2000.6		940.88	8279.72	7919.2	7919.2	7919.2	7919.2	8113.32	8097.68	7919.2	7919.2	8291.8
953.03	2605	678.2	678.2	1112.4	1573.4	678.2	678.2	678.2	678.2	2007.6		940.78	8223.68	7917	7917	7917	7917	8087.48	8127.64	7917	7917	8298.12
952.98	2093.2	673.2	673.2	1181.6	1517.1	673.2	673.2	673.2	673.2	2025.4		940.68	8240.56	7915.12	7915.12	7915.12	7915.12	8064.2	8159.48	7915.12	7915.12	8308.56
952.93	2468	667.9	667.9	1259.6	1462	667.9	667.9	667.9	667.9	2053.8		940.58	8191.52	7913.36	7913.36	7913.36	7913.36	8043.12	8191.8	7913.36	7913.36	8321.56
952.88	1646.9	662.4	662.4	1347.1	1408.5	662.4	662.4	662.4	662.4	2093.2		940.48	8225.28	7911.56	7911.56	7911.56	7911.56	8024	8223	7911.56	7911.56	8335.44
952.83	2032.4	656.9	656.9	1444.2	1356.8	656.9	656.9	656.9	656.9	2144.1		940.38	8297.48	7909.68	7909.68	7909.68	7909.68	8006.68	8251.32	7909.68	7909.68	8348.32
952.78	1850.7	651.5	651.5	1551.2	1306.9	651.5	651.5	651.5	651.5	2206.7		940.28	8313.48	7907.76	7907.76	7907.76	7907.76	7991.08	8275	7907.76	7907.76	8358.36
952.73	2441.3	645.7	645.7	1667.3	1258.6	645.7	645.7	645.7	645.7	2280.2		940.18	8267	7905.6	7905.6	7905.6	7905.6	7976.88	8292.36	7905.6	7905.6	8363.68
952.68	2949.6	639.8	639.8	1792.1	1212	639.8	639.8	639.8	639.8	2364.3		940.08	8378.44	7903.36	7903.36	7903.36	7903.36	7964.12	8302.12	7903.36	7903.36	8362.88
952.63	2571.1	633.7	633.7	1924.6	1167.1	633.7	633.7	633.7	633.7	2458		939.98	8295.12	7901.2	7901.2	7901.24	7901.2	7952.72	8303.6	7901.2	7901.2	8355.16
952.58	2423	627.1	627.1	2063.5	1123.6	627.1	627.1	627.1	627.1	2559.9		939.88	8211.8	7899	7899	7899	7899	7942.52	8296.44	7899	7899	8340
952.53	2857.7	620.1	620.1	2206.8	1081.6	620.1	620.1	620.1	620.1	2668.2		939.78	8362.92	7896.92	7896.92	7896.96	7896.92	7933.52	8281.12	7896.92	7896.92	8317.8
952.48	3266.4	612.7	612.7	2352.6	1040.9	612.7	612.7	612.7	612.7	2780.8		939.68	8132.68	7895.12	7895.12	7895.16	7895.12	7925.84	8258.84	7895.12	7895.12	8289.56
952.43	2629.9	604.8	604.8	2498.4	1001.5	604.8	604.8	604.8	604.8	2895.1		939.58	8092.44	7893.52	7893.52	7893.6	7893.52	7919.12	8230.76	7893.52	7893.52	8256.44
952.38	3771.9	596.5	596.5	2641.4	963.6	596.5	596.5	596.5	596.5	3008.5		939.48	8136.92	7892	7892	7892.12	7892	7913.32	8198.52	7892	7892	8219.92
952.33	3030.6	588.2	588.2	2778.9	927.4	588.2	588.2	588.2	588.2	3118.1		939.38	8098.68	7890.72	7890.72	7890.84	7890.72	7908.36	8163.96	7890.72	7890.72	8181.72
952.28	3545.2	580	580	2907.9	892.9	580	580	580	580	3220.8		939.28	8178.76	7889.52	7889.52	7889.72	7889.52	7904.08	8128.64	7889.52	7889.52	8143.36
952.23	3418.1	571.5	571.5	3024.6	859.8	571.5	571.5	571.5	571.5	3312.9		939.18	8019.36	7888.44	7888.44	7888.68	7888.44	7900.36	8093.96	7888.44	7888.44	8106.2
952.18	3611.9	563.1	563.1	3126.1	828.4	563.1	563.1	563.1	563.1	3391.3		939.08	8022.24	7887.52	7887.52	7887.88	7887.52	7897.32	8061.24	7887.52	7887.52	8071.4
952.13	2773	554.7	554.7	3209.4	798.4	554.7	554.7	554.7	554.7	3453.1		938.98	7925.36	7886.84	7886.84	7887.32	7886.84	7894.8	8031.24	7886.84	7886.84	8039.72
952.08	2411.3	546	546	3271.5	769.6	546	546	546	546	3495.1		938.88	7934.8	7886.36	7886.36	7887.04	7886.36	7892.84	8004.6	7886.36	7886.36	8011.72
952.03	2964.3	537.3	537.3	3310.7	742.1	537.3	537.3	537.3	537.3	3515.5		938.78	7947.16	7885.96	7885.96	7886.84	7885.96	7891.2	7981.28	7885.96	7885.96	7987.4
951.98	2740.3	528.7	528.7	3325.7	716.1	528.7	528.7	528.7	528.7	3513.1		938.68	7963.52	7885.48	7885.48	7886.68	7885.48	7889.68	7961.2	7885.48	7885.48	7966.6
951.93	3093.3	520.2	520.2	3315.6	691.5	520.2	520.2	520.2	520.2	3486.8		938.58	8107.76	7884.84	7884.84	7886.44	7884.84	7888.24	7944.16	7884.84	7884.84	7949.12
951.88	3614.7	512	512	3280.8	668.2	512	512	512	512	3437		938.48	8033.16	7884.08	7884.08	7886.2	7884.08	7886.8	7929.92	7884.08	7884.08	7934.72
951.83	3764.6	504.1	504.1	3221.9	646.5	504.1	504.1	504.1	504.1	3364.3		938.38	8060.36	7883.32	7883.32	7886.08	7883.32	7885.48	7918.24	7883.32	7883.32	7923.16
951.78	2376.9	496.1	496.1	3140.4	625.6	496.1	496.1	496.1	496.1	3269.9		938.28	7959	7882.6	7882.6	7886.2	7882.6	7884.32	7908.88	7882.6	7882.6	7914.16
951.73	3176.2	488	488	3038.1	605.7	488	488	488	488	3155.8		938.18	7914.4	7882.08	7882.08	7886.76	7882.08	7883.4	7901.56	7882.08	7882.08	7907.6
951.68	2440.8	480	480	2918.1	586.8	480	480	480	480	3024.9		938.08	7937.12	7881.72	7881.72	7887.8	7881.72	7882.76	7896.04	7881.72	7881.72	7903.16
951.63	2553.2	472.3	472.3	2783.5	569.1	472.3	472.3	472.3	472.3	2880.3		937.98	7853.2	7881.6	7881.6	7889.4	7881.6	7882.4	7891.96	7881.6	7881.6	7900.6
951.58	2981.9	464.9	464.9	2637.7	552.5	464.9	464.9	464.9	464.9	2725.3		937.88	7857.12	7881.32	7881.32	7891.4	7881.32	7882	7888.76	7881.32	7881.32	7899.44
951.53	2595.9	457.7	457.7	2483.8	536.9	457.7	457.7	457.7	457.7	2563		937.78	7846.16	7880.96	7880.96	7893.76	7880.96	7881.44	7886.16	7880.96	7880.96	7899.52
951.48	2741.1	450.8	450.8	2325.1	522.3	450.8	450.8	450.8	450.8	2396.7		937.68	8055.92	7880.6	7880.6	7896.88	7880.6	7880.96	7884.24	7880.6	7880.6	7900.92
951.43	1632.5	444	444	2164.6	508.5	444	444	444	444	2229.1		937.58	7893.96	7880.28	7880.28	7900.92	7880.28	7880.56	7882.8	7880.28	7880.28	7903.72
951.38	1826.4	437.6	437.6	2005.2	495.7	437.7	437.6	437.6	437.6	2063.3		937.48	7794.92	7879.92	7879.92	7905.88	7879.92	7880.16	7881.64	7879.92	7879.92	7907.84
951.33	2944.7	431.3	431.3	1849.1	483.5	431.3	431.3	431.3	431.3	1901.3		937.38	7894.24	7879.32	7879.32	7911.88	7879.32	7879.52	7880.48	7879.32	7879.32	7913.2
951.28	2674	425.4	425.4	1698.5	472.3	425.4	425.4	425.4	425.4	1745.4		937.28	8093.4	7878.72	7878.72	7919.24	7878.72	7878.84	7879.48	7878.72	7878.72	7920.16
951.23	1921.9	419.8	419.8	1555.2	461.9	419.8	419.8	419.8	419.8	1597.3		937.18	8078.04	7878	7878	7928.28	7878	7878.12	7878.52	7878	7878	7928.88
951.18	1774.5	414.7	414.7	1420.5	452.4	414.7	414.7	414.7	414.7	1458.2		937.08	7980.68	7877	7877	7939.04	7877	7877.08	7877.32	7877	7877	7939.44
951.13	2185.3	409.9	409.9	1295	443.6	409.9	409.9	409.9	409.9	1328.7		936.98	8100.72	7875.8	7875.8	7951.96	7875.8	7875.84	7876	7875.8	7875.8	7952.24
951.08	1206.3	405.1	405.1	1179	435.2	405.1	405.1	405.1	405.1	1209.1		936.88	8108.8	7874.64	7874.64	7967.72	7874.64	7874.68	7874.8	7874.64	7874.64	7967.88
951.03	1624.2	400.6	400.6	1073	427.4	400.6	400.6	400.6	400.6	1099.9		936.78	8002.56	7873.52	7873.52	7986.68	7873.52	7873.56	7873.6	7873.52	7873.52	7986.76
950.98	1066.4	396.5	396.5	977.2	420.4	396.5	396.5	396.5	396.5	1001.2		936.68	8052.76	7872.32	7872.32	8009.16	7872.32	7872.36	7872.36	7872.32	7872.32	8009.24
950.93	1713	392.9	392.9	891.4	414.2	392.9	392.9	392.9	392.9	912.7		936.58	8055.84	7871	7871	8035.64	7871	7871.04	7871.04	7871	7871	8035.72
950.88	1471.2	389.3	389.3	814.8	408.3	389.4	389.3	389.3	389.3	833.8		936.48	8204.2	7869.4	7869.4	8066.48	7869.4	7869.4	7869.4	7869.4	7869.4	8066.52
950.83	920.2	385.8	385.8	746.8	402.7	385.9	385.8	385.8	385.8	763.7		936.38	8423.56	7867.4	7867.4	8102.08	7867.4	7867.4	7867.4	7867.4	7867.4	8102.12
950.78	1372.2	382.6	382.6	687.2	397.5	382.7	382.6	382.6	382.6	702.1		936.28	8395.4	7865.12	7865.12	8143.12	7865.12	7865.12	7865.12	7865.12	7865.12	8143.12
950.73	1115.1	379.3	379.3	634.8	392.5	379.3	379.3	379.3	379.3	648		936.18	8318.76	7862.36	7862.36	8189.92	7862.36	7862.36	7862.36	7862.36	7862.36	8189.92
950.68	1582.9	376.2	376.2	589.4	387.9	376.3	376.2	376.2	376.2	601.1		936.08	8530.88	7859.28	7859.28	8243.12	7859.28	7859.28	7859.28	7859.28	7859.28	8243.12
950.63	1626.4	373.4	373.4	550.3	383.7	373.5	373.4	373.4	373.4	560.6		935.98	8557.64	7855.88	7855.88	8303.16	7855.88	7855.88	7855.88	7855.88	7855.88	8303.16
950.58	1230	370.6	370.6	516.6	379.7	370.7	370.6	370.6	370.6	525.8		935.88	8744	7852.32	7852.32	8370.68	7852.32	7852.32	7852.32	7852.32	7852.32	8370.68
950.53	1555.8	368	368	487.8	376	368	368	368	368	495.9		935.78	8512.2	7848.32	7848.32	8445.56	7848.32	7848.32	7848.32	7848.32	7848.32	8445.56
950.48	684.4	365.4	365.4	463.2	372.5	365.5	365.4	365.4	365.4	470.4		935.68	8778.24	7844.04	7844.04	8528.2	7844.04	7844.04	7844.04	7844.04	7844.04	8528.2
950.43	196.2	362.9	362.9	442.3	369	363	362.9	362.9	362.9	448.6		935.58	8795.92	7839.4	7839.4	8618.44	7839.4	7839.4	7839.4	7839.4	7839.4	8618.44
950.38	1574.8	360.4	360.4	424.5	365.8	360.5	360.4	360.4	360.4	430.1		935.48	8935.88	7834.36	7834.36	8716	7834.36	7834.36	7834.36	7834.36	7834.36	8716.04
950.33	961.8	358.1	358.1	409.7	362.8	358.2	358.1	358.1	358.1	414.6		935.38	9142.6	7828.72	7828.72	8820.32	7828.72	7828.72	7828.72	7828.72	7828.72	8820.32
950.28	575.2	355.9	355.9	397.1	360.1	356.1	355.9	355.9	355.9	401.5		935.28	9084.4	7822.64	7822.64	8930.76	7822.64	7822.64	7822.64	7822.64	7822.64	8930.76
950.23	1385.1	353.7	353.7	386.5	357.3	353.9	353.7	353.7	353.7	390.3		935.18	9210.08	7816.04	7816.04	9046.2	7816.04	7816.04	7816.04	7816.04	7816.04	9046.2
950.18	901.6	351.8	351.8	377.7	355	352	351.8	351.8	351.8	381.1		935.08	9320.92	7808.92	7808.92	9165.32	7808.92	7808.92	7808.92	7808.92	7808.92	9165.32
950.13	841.9	349.9	349.9	370.4	352.7	350.2	349.9	349.9	349.9	373.4		934.98	9443.16	7801.36	7801.36	9286.56	7801.36	7801.36	7801.36	7801.36	7801.36	9286.56
950.08	1179.2	348	348	364	350.4	348.3	348	348	348	366.7		934.88	9609.4	7793.36	7793.36	9408.08	7793.36	7793.36	7793.36	7793.36	7793.36	9408.08
950.03	1400.3	346.2	346.2	358.6	348.3	346.5	346.2	346.2	346.2	361		934.78	9465.84	7785	7785	9527.64	7785	7785	7785	7785	7785	9527.64
949.98	471.7	344.2	344.2	353.8	346	344.5	344.2	344.2	344.2	356		934.68	9554.04	7776.16	7776.16	9642.72	7776.16	7776.16	7776.16	7776.16	7776.16	9642.72
949.93	502.3	342	342	349.4	343.5	342.3	342	342	342	351.4		934.58	9792.96	7766.8	7766.8	9750.72	7766.8	7766.8	7766.8	7766.8	7766.8	9750.76
949.88	454.8	340	340	345.7	341.3	340.4	340	340	340	347.5		934.48	9932.88	7757.32	7757.28	9849.36	7757.28	7757.28	7757.28	7757.28	7757.28	9849.4
949.83	1182.3	338	338	342.4	339.2	338.5	338	338	338	344.1		934.38	9740.16	7747.24	7747.16	9935.6	7747.16	7747.16	7747.16	7747.16	7747.16	9935.64
949.78	1480.7	336	336	339.3	337	336.5	336	336	336	340.9		934.28	10036.6	7736.92	7736.8	10007.2	7736.8	7736.8	7736.8	7736.8	7736.8	10007.4
949.73	1333.4	334.2	334.2	336.7	335.1	334.8	334.2	334.2	334.2	338.2		934.18	9787.88	7726.28	7726.04	10062	7726.04	7726.04	7726.04	7726.04	7726.04	10062.3
949.68	633.3	332.5	332.5	334.4	333.3	333.2	332.5	332.5	332.5	335.8		934.08	10142.3	7715.4	7714.88	10098.2	7714.88	7714.88	7714.88	7714.88	7714.88	10098.7
949.63	613	330.8	330.8	332.2	331.5	331.6	330.8	330.8	330.8	333.6		933.98	10275.5	7704.6	7703.6	10114.5	7703.6	7703.6	7703.6	7703.6	7703.6	10115.5
949.58	1256.6	328.8	328.8	329.9	329.4	329.7	328.8	328.8	328.8	331.3		933.88	9859.84	7694.04	7692.04	10110.1	7692.04	7692.04	7692.04	7692.04	7692.04	10112.1
949.53	255.1	326.7	326.7	327.5	327.2	327.7	326.7	326.7	326.7	328.9		933.78	10259.3	7684.04	7680.24	10084.8	7680.24	7680.24	7680.24	7680.24	7680.24	10088.6
949.48	1128.7	324.8	324.8	325.4	325.3	325.9	324.8	324.8	324.8	326.9		933.68	9976.84	7676	7668.84	10039.6	7668.84	7668.84	7668.84	7668.84	7668.84	10046.8
949.43	487.6	323.3	323.3	323.7	323.6	324.5	323.3	323.3	323.3	325.2		933.58	9652.2	7670.88	7657.84	9975.56	7657.84	7657.84	7657.84	7657.84	7657.84	9988.6
949.38	1379.5	321.8	321.8	322.1	322.1	323.1	321.8	321.8	321.8	323.7		933.48	9841.48	7669.84	7646.64	9893.52	7646.64	7646.64	7646.64	7646.64	7646.64	9916.72
949.33	874.6	320.2	320.2	320.4	320.5	321.7	320.2	320.2	320.2	322.2		933.38	9997.88	7676.36	7635.96	9796.12	7635.96	7635.96	7635.96	7635.96	7635.96	9836.56
949.28	389.9	318.6	318.6	318.7	318.8	320.2	318.6	318.6	318.6	320.6		933.28	9651.24	7693.96	7625.32	9685.28	7625.32	7625.32	7625.32	7625.32	7625.32	9753.92
949.23	392.8	317.1	317.1	317.2	317.3	318.9	317.1	317.1	317.1	319.2		933.18	9880.2	7728.28	7614.4	9563.08	7614.4	7614.4	7614.4	7614.4	7614.4	9676.96
949.18	1041.2	315.5	315.5	315.6	315.7	317.5	315.5	315.5	315.5	317.8		933.08	9908.72	7787.92	7603.4	9432.4	7603.4	7603.4	7603.4	7603.4	7603.4	9616.92
949.13	1023.6	313.9	313.9	314	314.1	316.2	313.9	313.9	313.9	316.4		932.98	9847.64	7884.08	7592.28	9295.84	7592.28	7592.28	7592.28	7592.28	7592.28	9587.64
949.08	693.7	312.2	312.2	312.3	312.4	314.7	312.2	312.2	312.2	314.9		932.88	10103.3	8031.28	7580.88	9155.84	7580.88	7580.88	7580.88	7580.88	7580.88	9606.2
949.03	777.3	310.7	310.7	310.8	310.8	313.5	310.7	310.7	310.7	313.6		932.78	9865.84	8247.52	7569.24	9014.68	7569.24	7569.24	7569.24	7569.24	7569.24	9692.92
948.98	585.8	309.3	309.3	309.3	309.4	312.4	309.3	309.3	309.3	312.5		932.68	10109	8553.24	7557.16	8874.36	7557.16	7557.16	7557.16	7557.16	7557.16	9870.44
948.93	947.6	307.7	307.7	307.8	307.8	311.1	307.7	307.7	307.7	311.2		932.58	10293.8	8969.56	7544	8736.04	7544	7544	7544	7544	7544	10161.6
948.88	1042.9	306	306	306	306	309.7	306	306	306	309.8		932.48	10947.6	9516.52	7529.92	8601.52	7529.92	7529.92	7529.92	7529.92	7529.92	10588.2
948.83	650.1	304.2	304.2	304.2	304.2	308.3	304.2	304.2	304.2	308.4		932.38	10981.4	10206.8	7514.08	8471.12	7514.08	7514.08	7514.08	7514.08	7514.08	11163.9
948.78	558.2	302.4	302.4	302.4	302.5	307	302.4	302.4	302.4	307.1		932.28	11668	11041.3	7495.88	8345.16	7495.88	7495.88	7495.88	7495.88	7495.88	11890.6
948.73	940.8	300.6	300.6	300.6	300.6	305.7	300.6	300.6	300.6	305.7		932.18	12482.5	12001.9	7474.72	8223.72	7474.72	7474.72	7474.72	7474.72	7474.72	12750.9
948.68	1052.5	298.8	298.8	298.9	298.9	304.4	298.8	298.8	298.8	304.5		932.08	13318.6	13046.7	7450.36	8106.92	7450.36	7450.36	7450.36	7450.36	7450.36	13703.2
948.63	1029.7	297.2	297.2	297.2	297.2	303.4	297.2	297.2	297.2	303.4		931.98	14237.4	14105.8	7422	7994.12	7422	7422	7422	7422	7422	14677.9
948.58	964.5	295.6	295.6	295.6	295.6	302.4	295.6	295.6	295.6	302.4		931.88	15077.2	15085.8	7389.04	7884.72	7389.04	7389.04	7389.04	7389.04	7389.04	15581.4
948.53	872.3	294.1	294.1	294.1	294.1	301.5	294.1	294.1	294.1	301.6		931.78	16314.8	15881.6	7351.96	7778.96	7351.96	7351.96	7351.96	7351.96	7351.96	16308.5
948.48	490.2	292.8	292.8	292.8	292.8	301	292.8	292.8	292.8	301		931.68	16666.8	16393.6	7311.36	7677.12	7311.36	7311.36	7311.36	7311.36	7311.36	16759.4
948.43	208.3	291.5	291.5	291.5	291.5	300.5	291.5	291.5	291.5	300.5		931.58	16868.4	16550.7	7268.64	7580.24	7268.64	7268.64	7268.64	7268.64	7268.64	16862.3
948.38	909.8	290	290	290	290	299.9	290	290	290	299.9		931.48	16291.4	16326.6	7225.08	7489.12	7225.08	7225.08	7225.08	7225.08	7225.08	16590.7
948.33	621.6	288.5	288.5	288.5	288.6	299.4	288.5	288.6	288.5	299.4		931.38	15716.8	15748.6	7183.04	7405.6	7183.04	7183.04	7183.04	7183.04	7183.04	15971.1
948.28	-161.7	287.3	287.3	287.3	287.3	299.2	287.3	287.3	287.3	299.2		931.28	14557.5	14888.5	7143.72	7330.32	7143.72	7143.72	7143.72	7143.72	7143.72	15075
948.23	775.4	286	286	286	286	299.1	286	286	286	299.1		931.18	13626.2	13846.9	7108.48	7264.12	7108.48	7108.48	7108.48	7108.48	7108.48	14002.5
948.18	1305.9	285	285	285	285	299.3	285	285	285	299.3		931.08	12381.1	12730	7077.64	7206.76	7077.64	7077.64	7077.64	7077.64	7077.64	12859.1
948.13	1024.9	284	284	284	284	299.7	284	284	284	299.7		930.98	11549.2	11632	7051.68	7158.28	7051.68	7051.68	7051.68	7051.68	7051.68	11738.6
948.08	476.3	282.8	282.8	282.8	282.8	299.9	282.8	282.8	282.8	299.9		930.88	10439	10623.1	7030.28	7117.84	7030.28	7030.28	7030.28	7030.28	7030.28	10710.7
948.03	711.9	281.5	281.5	281.5	281.5	300.2	281.5	281.5	281.5	300.2		930.78	9676.36	9746.04	7013.08	7084.64	7013.08	7013.08	7013.08	7013.08	7013.08	9817.6
947.98	164	280.5	280.5	280.5	280.5	300.9	280.5	280.5	280.5	300.9		930.68	9097.28	9018.32	6999.12	7057.28	6999.12	6999.12	6999.12	6999.12	6999.12	9076.52
947.93	539.7	279.3	279.3	279.3	279.3	301.5	279.3	279.3	279.3	301.5		930.58	8907.68	8439.12	6988.12	7035.2	6988.12	6988.12	6988.12	6988.12	6988.12	8486.2
947.88	836	278.2	278.2	278.2	278.2	302.4	278.2	278.2	278.2	302.5		930.48	8371.88	7994.48	6979.24	7017.16	6979.24	6979.24	6979.24	6979.24	6979.24	8032.36
947.83	1000.3	277.5	277.5	277.5	277.5	304	277.5	277.5	277.5	304		930.38	8173.2	7664.04	6971.84	7002.2	6971.84	6971.84	6971.84	6971.84	6971.84	7694.4
947.78	-99.3	277	277	277	277	305.8	277	277	277	305.8		930.28	8085.28	7425.96	6965.72	6989.92	6965.72	6965.72	6965.72	6965.72	6965.72	7450.16
947.73	519.5	276.4	276.4	276.4	276.4	307.7	276.4	276.4	276.4	307.7		930.18	7734.88	7259.36	6960.8	6980	6960.8	6960.8	6960.8	6960.8	6960.8	7278.56
947.68	240.9	276	276	276	276	310	276	276	276	310		930.08	7599.4	7145.72	6956.72	6971.88	6956.72	6956.72	6956.72	6956.72	6956.72	7160.88
947.63	-224.7	275.5	275.5	275.5	275.5	312.4	275.5	275.5	275.5	312.4		929.98	7472.92	7070.24	6953.4	6965.32	6953.4	6953.4	6953.4	6953.4	6953.4	7082.16
947.58	566.2	275.1	275.1	275.1	275.1	315.2	275.1	275.1	275.1	315.2		929.88	7347	7021.48	6951	6960.32	6951	6951	6951	6951	6951	7030.8
947.53	806.3	274.9	274.9	274.9	274.9	318.4	274.9	275	274.9	318.4		929.78	7144.36	6990.6	6949.08	6956.32	6949.08	6949.08	6949.08	6949.08	6949.08	6997.84
947.48	259	274.8	274.8	274.8	274.8	321.9	274.8	274.8	274.8	321.9		929.68	7207.68	6971.32	6947.4	6953.04	6947.4	6947.4	6947.4	6947.4	6947.4	6976.92
947.43	241.1	274.5	274.5	274.5	274.5	325.6	274.5	274.6	274.5	325.6		929.58	7290.92	6959.48	6946.04	6950.36	6946.04	6946.04	6946.04	6946.04	6946.04	6963.8
947.38	78.2	274.3	274.3	274.3	274.3	329.5	274.3	274.3	274.3	329.5		929.48	7167.64	6952.16	6944.76	6948.08	6944.76	6944.76	6944.76	6944.76	6944.76	6955.44
947.33	248.5	274	274	274	274	333.7	274	274	274	333.7		929.38	7259.6	6947.4	6943.44	6945.96	6943.44	6943.44	6943.44	6943.44	6943.44	6949.92
947.28	388.7	273.5	273.5	273.5	273.5	338	273.5	273.5	273.5	338		929.28	7191.84	6944.12	6942.04	6943.96	6942.04	6942.04	6942.04	6942.04	6942.04	6946.04
947.23	431.6	273	273	273	273	342.6	273	273	273	342.7		929.18	7245.48	6941.84	6940.8	6942.24	6940.8	6940.8	6940.8	6940.8	6940.8	6943.28
947.18	629.7	272.4	272.4	272.4	272.4	347.5	272.4	272.5	272.4	347.6		929.08	7170.04	6940	6939.48	6940.56	6939.48	6939.48	6939.48	6939.48	6939.48	6941.08
947.13	371.5	271.9	271.9	271.9	271.9	352.8	271.9	271.9	271.9	352.9		928.98	7200.32	6938.44	6938.2	6939	6938.2	6938.2	6938.2	6938.2	6938.2	6939.28
947.08	816.1	271.3	271.3	271.3	271.3	358.5	271.3	271.4	271.3	358.5		928.88	7229.76	6937.12	6937	6937.6	6937	6937	6937	6937	6937	6937.72
947.03	522.6	270.7	270.7	270.7	270.7	364.5	270.7	270.8	270.7	364.6		928.78	7097.56	6936.04	6935.96	6936.44	6935.96	6935.96	6935.96	6935.96	6935.96	6936.48
946.98	1333	270	270	270	270	371	270	270.1	270	371		928.68	7050.76	6935.04	6935	6935.32	6935	6935	6935	6935	6935	6935.36
946.93	180.2	269.5	269.5	269.5	269.5	378	269.5	269.6	269.5	378		928.58	7120.48	6934.12	6934.12	6934.36	6934.12	6934.12	6934.12	6934.12	6934.12	6934.36
946.88	204.2	268.9	268.9	268.9	268.9	385.4	268.9	269	268.9	385.5		928.48	7087.04	6933.36	6933.36	6933.56	6933.36	6933.36	6933.36	6933.36	6933.36	6933.56
946.83	322.9	268.3	268.3	268.3	268.3	393.3	268.3	268.4	268.3	393.4		928.38	7099.12	6932.8	6932.8	6932.92	6932.8	6932.8	6932.8	6932.8	6932.8	6932.96
946.78	469.5	267.5	267.5	267.5	267.5	401.5	267.5	267.6	267.5	401.6		928.28	6896.84	6932.24	6932.24	6932.36	6932.24	6932.24	6932.24	6932.24	6932.24	6932.36
946.73	-182.4	266.7	266.7	266.7	266.7	410.3	266.7	266.8	266.7	410.4		928.18	7047.48	6931.72	6931.72	6931.8	6931.72	6931.72	6931.72	6931.72	6931.72	6931.8
946.68	543.1	266	266	266	266	419.7	266	266.1	266	419.8		928.08	7063.12	6931.2	6931.2	6931.24	6931.2	6931.2	6931.2	6931.2	6931.2	6931.24
946.63	837.9	265.5	265.5	265.5	265.5	429.8	265.5	265.6	265.5	430		927.98	7109.68	6930.64	6930.64	6930.68	6930.64	6930.64	6930.64	6930.64	6930.64	6930.68
946.58	1341.1	264.8	264.8	264.8	264.8	440.4	264.8	264.9	264.8	440.6		927.88	7107.72	6930	6930	6930	6930	6930	6930	6930	6930	6930
946.53	864.5	263.9	263.9	263.9	263.9	451.5	263.9	264.1	263.9	451.7		927.78	7035.84	6929.36	6929.36	6929.36	6929.36	6929.36	6929.36	6929.36	6929.36	6929.36
946.48	-11.1	263	263	263	263	463.2	263	263.2	263	463.4		927.68	6992.28	6928.76	6928.76	6928.76	6928.76	6928.76	6928.76	6928.76	6928.76	6928.76
946.43	383.5	262	262	262	262	475.5	262	262.2	262	475.7		927.58	7030.96	6928.2	6928.2	6928.2	6928.2	6928.2	6928.2	6928.2	6928.2	6928.2
946.38	1080.6	260.9	260.9	260.9	260.9	488.3	260.9	261.2	260.9	488.6		927.48	7053.84	6927.6	6927.6	6927.64	6927.6	6927.6	6927.6	6927.6	6927.6	6927.64
946.33	931.1	259.7	259.7	259.7	259.7	501.8	259.7	260	259.7	502.1		927.38	7135.36	6927.16	6927.16	6927.16	6927.16	6927.16	6927.16	6927.16	6927.16	6927.16
946.28	878	258.6	258.6	258.6	258.6	516.1	258.6	258.9	258.6	516.4		927.28	6924.76	6926.64	6926.64	6926.64	6926.64	6926.64	6926.64	6926.64	6926.64	6926.64
946.23	713.2	257.6	257.6	257.6	257.6	531.3	257.6	258	257.6	531.7		927.18	7025.8	6926.16	6926.16	6926.16	6926.16	6926.16	6926.16	6926.16	6926.16	6926.16
946.18	466.4	256.9	256.9	256.9	256.9	547.5	256.9	257.3	256.9	547.9		927.08	6968.16	6926	6926	6926	6926	6926	6926	6926	6926	6926
946.13	808.7	256.1	256.1	256.1	256.1	564.4	256.1	256.5	256.1	564.9		926.98	6774	6925.96	6925.96	6925.96	6925.96	6925.96	6925.96	6925.96	6925.96	6925.96
946.08	786.1	255.2	255.2	255.2	255.2	582.1	255.2	255.8	255.2	582.7		926.88	6971.16	6925.92	6925.92	6925.92	6925.92	6925.92	6925.92	6925.92	6925.92	6925.92
946.03	197.3	254.4	254.4	254.4	254.4	600.7	254.4	255	254.4	601.3		926.78	6747.08	6925.92	6925.92	6925.92	6925.92	6925.92	6925.92	6925.92	6925.92	6925.92
945.98	-395.4	253.6	253.6	253.6	253.6	620.1	253.6	254.3	253.6	620.7
945.93	585.1	252.6	252.6	252.6	252.6	640.2	252.6	253.4	252.6	640.9
945.88	340.5	251.6	251.6	251.6	251.6	661.1	251.6	252.4	251.6	661.9
945.83	1061.8	250.5	250.5	250.5	250.5	682.7	250.5	251.3	250.5	683.6
945.78	822.9	249.2	249.2	249.2	249.2	705.1	249.2	250.2	249.2	706.1
945.73	1790.1	248	248	248	248	728.3	248	249.1	248	729.5
945.68	844.9	246.6	246.6	246.6	246.6	752.3	246.6	247.8	246.6	753.6
945.63	1384.4	245	245	245	245	777	245	246.4	245	778.4
945.58	1120	243.6	243.6	243.6	243.6	802.7	243.6	245.1	243.6	804.2
945.53	729.5	242	242	242	242	829.1	242	243.7	242	830.8
945.48	1111.3	240.5	240.5	240.5	240.5	856.3	240.5	242.4	240.5	858.2
945.43	345.7	239	239	239	239	884.4	239	241.1	239	886.5
945.38	192.6	237.7	237.7	237.7	237.7	913.5	237.7	240	237.7	915.8
945.33	612.5	236.3	236.3	236.3	236.3	943.2	236.3	238.8	236.3	945.7
945.28	1177.3	235	235	235	235	973.7	235	237.7	235	976.5
945.23	479.9	233.7	233.7	233.7	233.7	1005	233.7	236.8	233.7	1008.1
945.18	691.5	232.4	232.4	232.4	232.4	1036.9	232.4	235.8	232.4	1040.3
945.13	1422.4	231.1	231.1	231.1	231.1	1069.4	231.1	234.8	231.1	1073.1
945.08	1066.7	229.6	229.6	229.6	229.6	1102.2	229.6	233.7	229.6	1106.4
945.03	727.3	227.9	227.9	227.9	227.9	1135.3	227.9	232.4	227.9	1139.9
944.98	773.8	225.9	225.9	225.9	225.9	1168.7	225.9	230.9	225.9	1173.6
944.93	1087.4	223.9	223.9	223.9	223.9	1202.3	223.9	229.4	223.9	1207.7
944.88	1430.7	221.7	221.7	221.7	221.7	1236	221.7	227.7	221.7	1241.9
944.83	1516.6	219.4	219.4	219.4	219.4	1269.8	219.4	226	219.4	1276.4
944.78	1661.6	217.1	217.1	217.1	217.1	1303.7	217.1	224.3	217.1	1310.9
944.73	1740.3	214.5	214.5	214.5	214.5	1337.5	214.5	222.4	214.5	1345.4
944.68	1355.6	211.8	211.8	211.8	211.8	1371	211.8	220.4	211.8	1379.6
944.63	1118.4	208.7	208.7	208.7	208.7	1404.1	208.7	218.2	208.7	1413.5
944.58	1556.6	205.6	205.6	205.6	205.6	1436.8	205.6	215.9	205.6	1447.1
944.53	2202.1	202.4	202.4	202.4	202.4	1469.1	202.4	213.6	202.4	1480.4
944.48	1947.6	199.3	199.3	199.3	199.3	1501.1	199.3	211.6	199.3	1513.4
944.43	2209.8	196.3	196.3	196.3	196.3	1532.6	196.3	209.7	196.3	1546.1
944.38	1890.8	193.2	193.2	193.2	193.2	1563.4	193.2	207.8	193.2	1578.1
944.33	1480.3	189.9	189.9	189.9	189.9	1593.3	189.9	205.8	189.9	1609.2
944.28	829.4	186.5	186.5	186.5	186.5	1622.1	186.5	203.9	186.5	1639.5
944.23	1231.1	183.3	183.3	183.3	183.3	1650.1	183.3	202.2	183.3	1669
944.18	2183.6	180.1	180.1	180.1	180.1	1677.1	180.1	200.6	180.1	1697.6
944.13	2275.1	177	177	177	177	1702.9	177	199.3	177	1725.2
944.08	1597.7	174	174	174	174	1727.5	174	198.2	174	1751.6
944.03	832.3	171.2	171.2	171.2	171.2	1750.8	171.2	197.4	171.2	1777.1
943.98	1669.6	168.3	168.3	168.3	168.3	1772.6	168.3	196.7	168.3	1801
943.93	1540.8	165.2	165.2	165.2	165.2	1792.5	165.2	196	165.2	1823.3
943.88	1979.8	162	162	162	162	1810.6	162	195.3	162	1843.9
943.83	450.5	158.8	158.8	158.8	158.8	1826.8	158.8	194.8	158.8	1862.8
943.78	1841.9	155.4	155.4	155.4	155.4	1841.1	155.4	194.3	155.4	1880
943.73	2070.8	151.9	151.9	151.9	151.9	1853.2	151.9	193.9	151.9	1895.2
943.68	1722	148.2	148.2	148.2	148.2	1863.1	148.2	193.5	148.2	1908.3
943.63	2364.6	144.4	144.4	144.4	144.4	1870.8	144.4	193.2	144.4	1919.6
943.58	2915	140.6	140.6	140.6	140.6	1876.4	140.6	193.1	140.6	1928.9
943.53	2402.7	136.8	136.8	136.8	136.8	1879.8	136.8	193.4	136.8	1936.3
943.48	1907.6	132.8	132.8	132.8	132.8	1880.8	132.8	193.6	132.8	1941.5
943.43	1945.7	128.8	128.8	128.8	128.8	1879.5	128.8	194.1	128.8	1944.8
943.38	1848.3	124.6	124.6	124.6	124.6	1875.9	124.6	194.8	124.6	1946.1
943.33	1643	120.5	120.5	120.5	120.5	1870.1	120.5	195.8	120.5	1945.3
943.28	1823.6	116.5	116.5	116.5	116.5	1862.1	116.5	197.1	116.5	1942.8
943.23	1614.8	112.6	112.6	112.6	112.6	1852.1	112.6	199	112.6	1938.5
943.18	2634.5	108.9	108.9	108.9	108.9	1840	108.9	201.4	108.9	1932.5
943.13	1653.8	105.3	105.3	105.3	105.3	1825.9	105.3	204.2	105.3	1924.8
943.08	1942.6	101.7	101.7	101.7	101.7	1809.6	101.7	207.4	101.7	1915.3
943.03	1722.1	98	98	98	98	1791.3	98	210.9	98	1904.1
942.98	1691.4	94.2	94.2	94.2	94.2	1770.8	94.2	214.6	94.2	1891.2
942.93	1333	90.5	90.5	90.5	90.5	1748.4	90.5	218.8	90.5	1876.8
942.88	1803.3	86.6	86.6	86.6	86.6	1724.1	86.6	223.4	86.6	1860.9
942.83	2285.7	82.9	82.9	82.9	82.9	1698.2	82.9	228.5	82.9	1843.8
942.78	2303.4	79.1	79.1	79.1	79.1	1670.5	79.1	233.9	79.1	1825.3
942.73	1494	75.2	75.2	75.2	75.2	1641.2	75.2	239.7	75.2	1805.7
942.68	2061.3	71.5	71.5	71.5	71.5	1610.5	71.5	246.2	71.5	1785.2
942.63	1863.4	67.9	67.9	67.9	67.9	1578.7	67.9	253.2	67.9	1764
942.58	2040.4	64.2	64.2	64.2	64.2	1545.3	64.2	260.6	64.2	1741.8
942.53	2526.9	60.2	60.2	60.2	60.2	1510.7	60.2	268.3	60.2	1718.7
942.48	552	56.3	56.3	56.3	56.3	1475	56.3	276.5	56.3	1695.2
942.43	887.5	52.6	52.6	52.6	52.6	1438.6	52.6	285.4	52.6	1671.4
942.38	2372.6	49	49	49	49	1401.4	49	294.9	49	1647.3
942.33	2722.5	45.4	45.4	45.4	45.4	1363.6	45.4	304.9	45.4	1623.1
942.28	2004	41.8	41.8	41.8	41.8	1325.2	41.8	315.5	41.8	1598.9
942.23	1238.1	38.5	38.5	38.5	38.5	1286.5	38.5	326.8	38.5	1574.8
942.18	1031	35.2	35.2	35.2	35.2	1247.5	35.2	338.8	35.2	1551
942.13	1860.5	31.6	31.6	31.6	31.6	1207.8	31.6	350.8	31.6	1527.1
942.08	1588.9	27.6	27.6	27.6	27.6	1167.7	27.6	363.1	27.6	1503.2
942.03	1014	24	24	24	24	1127.8	24	376.2	24	1480
941.98	1999.4	20.7	20.7	20.7	20.7	1088.1	20.7	390.1	20.7	1457.5
941.93	2382	17.4	17.4	17.4	17.4	1048.7	17.4	404.5	17.4	1435.8
941.88	2453.8	14.2	14.2	14.2	14.2	1009.5	14.2	419.5	14.2	1414.7
941.83	758.4	10.8	10.8	10.8	10.8	970.2	10.8	434.6	10.8	1394.1
941.78	1139.8	7.4	7.4	7.4	7.4	931.4	7.4	450.3	7.4	1374.3
941.73	1287.6	4	4	4	4	893	4	466.3	4	1355.3
941.68	1179.3	0.5	0.5	0.5	0.5	854.9	0.5	482.6	0.5	1337.1
941.63	2381.7	-2.9	-2.9	-2.9	-2.9	817.4	-2.9	499.4	-2.9	1319.7
941.58	1268.1	-6.1	-6.1	-6.1	-6.1	780.8	-6.1	516.7	-6.1	1303.6
941.53	1585.5	-8.9	-8.9	-8.9	-8.9	745.1	-8.9	534.7	-8.9	1288.7
941.48	1657.5	-11.9	-11.9	-11.9	-11.9	709.9	-11.9	552.7	-11.9	1274.6
941.43	1619	-14.9	-14.9	-14.9	-14.9	675.4	-14.9	571	-14.9	1261.3
941.38	647.4	-18	-18	-18	-18	641.7	-18	589.3	-18	1248.9
941.33	1041.3	-20.9	-20.9	-20.9	-20.9	608.7	-20.9	607.9	-20.9	1237.5
941.28	1054.9	-23.6	-23.6	-23.6	-23.6	576.9	-23.6	626.7	-23.6	1227.2
941.23	1609.6	-26.2	-26.2	-26.2	-26.2	545.9	-26.2	645.8	-26.2	1217.9
941.18	1438.9	-28.7	-28.7	-28.7	-28.7	516	-28.7	664.9	-28.7	1209.5
941.13	550.4	-31.2	-31.2	-31.2	-31.2	486.8	-31.2	683.9	-31.2	1201.9
941.08	1151	-33.4	-33.4	-33.4	-33.4	458.8	-33.4	703	-33.4	1195.2
941.03	439.3	-35.8	-35.8	-35.8	-35.8	431.5	-35.8	721.7	-35.8	1189
940.98	953.2	-38.2	-38.2	-38.2	-38.2	405	-38.2	740.1	-38.2	1183.4
940.93	1521.2	-40.8	-40.8	-40.8	-40.8	379.3	-40.8	758.1	-40.8	1178.1
940.88	437.6	-43.2	-43.2	-43.2	-43.2	354.5	-43.2	775.7	-43.2	1173.5
940.83	1264.1	-45.4	-45.4	-45.4	-45.4	330.9	-45.4	793.2	-45.4	1169.5
940.78	1557.7	-47.7	-47.7	-47.7	-47.7	307.9	-47.7	809.9	-47.7	1165.6
940.73	1495.1	-50.1	-50.1	-50.1	-50.1	285.8	-50.1	826.1	-50.1	1162
940.68	990.2	-52.5	-52.5	-52.5	-52.5	264.5	-52.5	841.5	-52.5	1158.5
940.63	56.3	-54.8	-54.8	-54.8	-54.8	244	-54.8	856.2	-54.8	1155.1
940.58	1429.5	-57.1	-57.1	-57.1	-57.1	224.5	-57.1	870.3	-57.1	1151.8
940.53	1119.3	-59.6	-59.6	-59.6	-59.6	205.4	-59.6	883.2	-59.6	1148.2
940.48	525.5	-62.2	-62.2	-62.2	-62.2	187.1	-62.2	895.1	-62.2	1144.4
940.43	870	-64.7	-64.6	-64.7	-64.7	169.6	-64.7	906.1	-64.7	1140.4
940.38	892.8	-67.1	-67.1	-67.1	-67.1	152.8	-67.1	916.2	-67.1	1136.2
940.33	1979.1	-69.6	-69.5	-69.6	-69.6	136.8	-69.6	925.2	-69.6	1131.6
940.28	1330	-72.2	-72.2	-72.2	-72.2	121.2	-72.2	932.8	-72.2	1126.3
940.23	1204.9	-74.8	-74.8	-74.8	-74.8	106.4	-74.8	939.3	-74.8	1120.6
940.18	1232.4	-77.5	-77.4	-77.5	-77.5	92.1	-77.5	944.5	-77.5	1114.2
940.13	865.6	-80.3	-80.2	-80.3	-80.3	78.3	-80.3	948.4	-80.3	1107.1
940.08	1299.8	-83.2	-83.1	-83.2	-83.2	65.1	-83.2	950.9	-83.2	1099.2
940.03	1011	-86	-85.9	-86	-86	52.4	-86	952.1	-86	1090.6
939.98	1395.6	-88.8	-88.6	-88.8	-88.8	40.4	-88.8	952.1	-88.8	1081.4
939.93	1287.6	-91.4	-91.3	-91.4	-91.4	29	-91.4	950.9	-91.4	1071.5
939.88	1260.9	-94.1	-93.9	-94.1	-94.1	18.1	-94.1	948.3	-94.1	1060.7
939.83	735.8	-96.7	-96.4	-96.7	-96.7	7.8	-96.7	944.5	-96.7	1049.2
939.78	1259.9	-99.2	-99	-99.2	-99.2	-2.1	-99.2	939.4	-99.2	1036.8
939.73	956	-101.8	-101.5	-101.8	-101.8	-11.5	-101.8	932.9	-101.8	1023.5
939.68	1160.1	-104.3	-104	-104.3	-104.3	-20.5	-104.3	925.2	-104.3	1009.4
939.63	590.7	-106.9	-106.4	-106.9	-106.9	-29	-106.9	916.2	-106.9	994.5
939.58	995.5	-109.2	-108.7	-109.2	-109.2	-37.1	-109.2	906.1	-109.2	978.8
939.53	1181.5	-111.5	-110.9	-111.5	-111.5	-44.6	-111.5	895	-111.5	962.4
939.48	883	-113.6	-112.9	-113.6	-113.6	-51.7	-113.6	882.7	-113.6	945.3
939.43	1153.6	-115.6	-114.8	-115.6	-115.6	-58.3	-115.6	869.5	-115.6	927.6
939.38	611.5	-117.6	-116.6	-117.6	-117.6	-64.7	-117.6	855.1	-117.6	909
939.33	301	-119.4	-118.3	-119.4	-119.4	-70.5	-119.4	839.9	-119.4	890
939.28	407	-121.3	-120	-121.3	-121.3	-76.1	-121.3	823.7	-121.3	870.2
939.23	242.8	-123	-121.5	-123	-123	-81.4	-123	806.6	-123	849.8
939.18	1125.6	-124.7	-123	-124.7	-124.7	-86.3	-124.7	788.8	-124.7	828.9
939.13	-137	-126.4	-124.4	-126.4	-126.4	-91.1	-126.4	770.1	-126.4	807.5
939.08	1048.5	-128	-125.6	-128	-128	-95.4	-128	750.8	-128	785.7
939.03	465.5	-129.5	-126.8	-129.5	-129.5	-99.6	-129.5	730.9	-129.5	763.6
938.98	759.1	-131	-127.8	-131	-131	-103.5	-131	710.4	-131	741.1
938.93	935.5	-132.5	-128.9	-132.5	-132.5	-107.2	-132.5	689.3	-132.5	718.3
938.88	236.6	-134.1	-129.9	-134.1	-134.1	-110.9	-134.1	667.7	-134.1	695.1
938.83	471	-135.7	-130.9	-135.7	-135.7	-114.5	-135.7	645.6	-135.7	671.8
938.78	110.6	-137.5	-131.9	-137.5	-137.5	-118	-137.5	623.1	-137.5	648.1
938.73	441.1	-139.2	-132.8	-139.2	-139.2	-121.4	-139.2	600.3	-139.2	624.5
938.68	474.3	-140.9	-133.6	-140.9	-140.9	-124.6	-140.9	577.2	-140.9	600.9
938.63	1695.1	-142.5	-134.1	-142.5	-142.5	-127.6	-142.5	554.2	-142.5	577.5
938.58	444.6	-144	-134.4	-144	-144	-130.4	-144	531.1	-144	554.4
938.53	666.8	-145.5	-134.6	-145.5	-145.5	-133.1	-145.5	508	-145.5	531.4
938.48	594.1	-147.1	-134.5	-147.1	-147.1	-135.7	-147.1	484.9	-147.1	508.8
938.43	-156.2	-148.6	-134.3	-148.6	-148.6	-138.2	-148.6	461.8	-148.6	486.4
938.38	621.6	-150.2	-133.9	-150.2	-150.2	-140.7	-150.2	438.8	-150.2	464.5
938.33	322.5	-151.7	-133.2	-151.7	-151.7	-143.1	-151.7	416.1	-151.7	443.1
938.28	376.5	-153	-132	-153	-153	-145.1	-153	393.7	-153	422.5
938.23	203.3	-154.2	-130.5	-154.2	-154.2	-147.1	-154.2	371.6	-154.2	402.5
938.18	523.7	-155.4	-128.6	-155.4	-155.4	-149	-155.4	349.9	-155.4	383.2
938.13	141	-156.5	-126.1	-156.5	-156.5	-150.6	-156.5	328.6	-156.5	364.8
938.08	595.2	-157.8	-123.5	-157.8	-157.8	-152.4	-157.8	307.5	-157.8	347
938.03	108.6	-159	-120.4	-159	-159	-154.2	-159	286.7	-159	330.1
937.98	547.8	-160.3	-116.8	-160.3	-160.3	-155.9	-160.3	266.3	-160.3	314.2
937.93	-132.9	-161.7	-112.7	-161.7	-161.7	-157.7	-161.7	246.3	-161.7	299.1
937.88	694.6	-163	-108.1	-163	-163	-159.5	-163	226.7	-163	285.2
937.83	801.8	-164.2	-102.5	-164.2	-164.2	-161	-164.2	207.8	-164.2	272.7
937.78	66	-165.4	-96.4	-165.4	-165.4	-162.5	-165.4	189.3	-165.4	261.2
937.73	1254.2	-166.7	-89.4	-166.7	-166.7	-164.1	-166.7	171.2	-166.7	251.1
937.68	-132.1	-168	-81.7	-168	-168	-165.6	-168	153.6	-168	242.3
937.63	-565	-169.2	-72.9	-169.2	-169.2	-167.1	-169.2	136.6	-169.2	235.1
937.58	679.9	-170.7	-63.3	-170.7	-170.7	-168.7	-170.7	119.9	-170.7	229.2
937.53	673	-172	-52.6	-172	-172	-170.3	-172	103.8	-172	225
937.48	155.5	-173.5	-40.7	-173.5	-173.5	-171.9	-173.5	88.1	-173.5	222.5
937.43	322.8	-175	-27.7	-175	-175	-173.6	-175	72.8	-175	221.6
937.38	802.3	-176.5	-13.1	-176.5	-176.5	-175.2	-176.5	58.2	-176.5	222.8
937.33	483.9	-178.2	2.6	-178.2	-178.2	-177.1	-178.2	43.7	-178.2	225.7
937.28	957.1	-180.4	19.6	-180.4	-180.4	-179.3	-180.4	29.4	-180.4	230.4
937.23	971.1	-182.5	38.3	-182.5	-182.5	-181.6	-182.5	15.6	-182.5	237.3
937.18	555	-184.6	58.8	-184.6	-184.6	-183.8	-184.6	2.3	-184.6	246.5
937.13	1369.5	-186.8	81.2	-186.8	-186.8	-186.1	-186.8	-10.6	-186.8	258.1
937.08	1448.7	-189.1	105.5	-189.1	-189.1	-188.5	-189.1	-23.2	-189.1	272.1
937.03	634.7	-191.5	132	-191.5	-191.5	-190.9	-191.5	-35.3	-191.5	288.8
936.98	683.6	-194	160.7	-194	-194	-193.5	-194	-47.1	-194	308.1
936.93	703.8	-196.7	191.8	-196.7	-196.7	-196.2	-196.7	-58.6	-196.7	330.3
936.88	996.9	-199.1	225.6	-199.1	-199.1	-198.7	-199.1	-69.6	-199.1	355.6
936.83	725.5	-201.7	262.1	-201.7	-201.7	-201.4	-201.7	-80.2	-201.7	384
936.78	1597.7	-204.3	301.4	-204.3	-204.3	-204	-204.3	-90.4	-204.3	415.7
936.73	1340.3	-206.9	343.8	-206.9	-206.9	-206.6	-206.9	-100.2	-206.9	450.8
936.68	123.6	-209.7	389.1	-209.7	-209.7	-209.4	-209.7	-109.8	-209.7	489.3
936.63	1197.4	-212.7	437.5	-212.7	-212.7	-212.5	-212.7	-119.3	-212.7	531.1
936.58	1285.3	-215.9	489	-215.9	-215.9	-215.7	-215.9	-128.7	-215.9	576.5
936.53	1443.2	-219.1	544.1	-219.1	-219.1	-218.9	-219.1	-137.6	-219.1	625.8
936.48	1546	-222.1	602.9	-222.1	-222.1	-222	-222.1	-146.1	-222.1	679.1
936.43	2035	-225.1	665.4	-225.1	-225.1	-225	-225.1	-154.3	-225.1	736.4
936.38	1748.6	-228.1	731.7	-228.1	-228.1	-228	-228.1	-162.1	-228.1	797.8
936.33	527	-231.4	801.5	-231.4	-231.4	-231.3	-231.4	-169.9	-231.4	863.1
936.28	256.2	-234.9	875	-234.9	-234.9	-234.8	-234.9	-177.7	-234.9	932.2
936.23	1265.1	-238.4	952.3	-238.4	-238.4	-238.3	-238.4	-185.3	-238.4	1005.5
936.18	1345.8	-242	1033.4	-242	-242	-242	-242	-192.7	-242	1082.8
936.13	1361.6	-245.8	1118.2	-245.8	-245.8	-245.8	-245.8	-200.1	-245.8	1164
936.08	2465.2	-249.5	1206.9	-249.5	-249.5	-249.4	-249.5	-207.1	-249.5	1249.4
936.03	1541.4	-253.1	1299.5	-253.1	-253.1	-253.1	-253.1	-213.8	-253.1	1338.8
935.98	1877.8	-257.1	1395.3	-257.1	-257.1	-257	-257.1	-220.7	-257.1	1431.7
935.93	2500.2	-261.4	1494.2	-261.4	-261.4	-261.3	-261.4	-227.7	-261.4	1527.9
935.88	1259.2	-265.7	1596.4	-265.7	-265.7	-265.7	-265.7	-234.6	-265.7	1627.6
935.83	1462.1	-270.4	1701.4	-270.4	-270.4	-270.3	-270.4	-241.6	-270.4	1730.2
935.78	2307.3	-275.2	1809.1	-275.2	-275.2	-275.2	-275.2	-248.7	-275.2	1835.6
935.73	1951.3	-280.1	1919.2	-280.1	-280.1	-280.1	-280.1	-255.6	-280.1	1943.7
935.68	1725.2	-285.3	2031.3	-285.3	-285.3	-285.3	-285.3	-262.7	-285.3	2053.9
935.63	2685.7	-290.6	2145.1	-290.6	-290.6	-290.5	-290.6	-269.8	-290.6	2165.9
935.58	2415.3	-295.9	2260.2	-295.9	-295.9	-295.9	-295.9	-276.8	-295.9	2279.4
935.53	2875.4	-301.7	2375.9	-301.7	-301.7	-301.7	-301.7	-284.1	-301.7	2393.5
935.48	2808	-308	2491.7	-308	-308	-307.9	-308	-291.8	-308	2507.8
935.43	2443.2	-314.4	2607.2	-314.4	-314.4	-314.4	-314.4	-299.6	-314.4	2622
935.38	2975.1	-321.2	2721.8	-321.2	-321.2	-321.2	-321.2	-307.6	-321.2	2735.4
935.33	3417.4	-328.4	2834.7	-328.4	-328.4	-328.4	-328.4	-315.9	-328.4	2847.2
935.28	4057.4	-335.9	2945.6	-335.9	-335.9	-335.9	-335.9	-324.4	-335.9	2957.1
935.23	3348.4	-343.5	3054	-343.5	-343.5	-343.5	-343.5	-333	-343.5	3064.5
935.18	3346.7	-351.3	3159.1	-351.3	-351.3	-351.3	-351.3	-341.7	-351.3	3168.7
935.13	4424.9	-359.1	3260.4	-359.2	-359.2	-359.2	-359.2	-350.4	-359.2	3269.2
935.08	3816.1	-367.2	3357	-367.3	-367.3	-367.3	-367.3	-359.3	-367.3	3365.1
935.03	3259.8	-375.3	3448.6	-375.4	-375.4	-375.4	-375.4	-368.1	-375.4	3456
934.98	3542.5	-383.4	3534.5	-383.5	-383.5	-383.5	-383.5	-376.8	-383.5	3541.3
934.93	3290	-391.5	3614	-391.7	-391.7	-391.6	-391.7	-385.6	-391.7	3620.3
934.88	3600.3	-399.7	3686.4	-400	-400	-400	-400	-394.5	-400	3692.2
934.83	2950.2	-408	3751.2	-408.4	-408.4	-408.4	-408.4	-403.4	-408.4	3756.6
934.78	3394.2	-416.2	3808.1	-416.7	-416.7	-416.7	-416.7	-412.2	-416.7	3813.2
934.73	4095	-424.3	3856.4	-425.1	-425.1	-425.1	-425.1	-420.9	-425.1	3861.3
934.68	4302.7	-432.5	3895.8	-433.5	-433.5	-433.5	-433.5	-429.7	-433.5	3900.6
934.63	3860.7	-440.6	3925.7	-442	-442	-442	-442	-438.6	-442	3930.6
934.58	3534.2	-448.8	3946	-450.6	-450.6	-450.6	-450.6	-447.5	-450.6	3951
934.53	4015.1	-457	3956.1	-459.6	-459.6	-459.5	-459.6	-456.7	-459.6	3961.5
934.48	3583.8	-465.4	3955.9	-468.8	-468.8	-468.8	-468.8	-466.3	-468.8	3961.9
934.43	3738.4	-473.7	3945.6	-478.2	-478.2	-478.2	-478.2	-475.9	-478.2	3952.5
934.38	4149.3	-481.5	3925.4	-487.6	-487.6	-487.6	-487.6	-485.5	-487.6	3933.5
934.33	4953.5	-488.8	3895.2	-496.8	-496.8	-496.8	-496.8	-494.9	-496.8	3905.1
934.28	4850.4	-495.6	3855.3	-506.1	-506.1	-506.1	-506.1	-504.4	-506.1	3867.5
934.23	3945.8	-501.5	3806	-515.2	-515.2	-515.2	-515.2	-513.7	-515.2	3821.3
934.18	3606.4	-506.3	3747.6	-524.2	-524.2	-524.2	-524.2	-522.8	-524.2	3766.9
934.13	3942.3	-509.9	3680.4	-533.1	-533.1	-533.1	-533.1	-531.9	-533.1	3704.8
934.08	3481.2	-512.1	3604.8	-542	-542	-542	-542	-540.9	-542	3635.8
934.03	3074.4	-512.6	3521.3	-550.8	-550.8	-550.8	-550.8	-549.8	-550.8	3560.6
933.98	2908.6	-510.6	3430.7	-559.5	-559.5	-559.5	-559.5	-558.5	-559.5	3480.4
933.93	3209.9	-505.9	3333.4	-567.9	-567.9	-567.9	-567.9	-567	-567.9	3396.1
933.88	3603.5	-498	3230	-576.2	-576.2	-576.2	-576.2	-575.4	-576.2	3308.9
933.83	3638.1	-486.3	3121.1	-584.4	-584.4	-584.4	-584.4	-583.8	-584.4	3219.9
933.78	3651.4	-469.9	3007.3	-592.5	-592.5	-592.5	-592.5	-592	-592.5	3130.5
933.73	3675.6	-448.1	2889.5	-600.5	-600.5	-600.5	-600.5	-600	-600.5	3042.4
933.68	3301.1	-420.1	2768	-608.5	-608.5	-608.5	-608.5	-608	-608.5	2956.8
933.63	3264.5	-384.9	2643.5	-616.5	-616.5	-616.5	-616.5	-616.1	-616.5	2875.5
933.58	3178.6	-341.4	2516.6	-624.7	-624.7	-624.7	-624.7	-624.3	-624.7	2800.2
933.53	2466.5	-288.2	2388	-632.8	-632.8	-632.8	-632.8	-632.5	-632.8	2733
933.48	3114.1	-223.9	2258.4	-640.8	-640.8	-640.8	-640.8	-640.5	-640.8	2675.7
933.43	2914.5	-147.1	2128.4	-648.9	-648.9	-648.9	-648.9	-648.6	-648.9	2630.5
933.38	4078.2	-56.2	1998.5	-656.8	-656.8	-656.8	-656.8	-656.6	-656.8	2599.4
933.33	3319.1	50.3	1869.4	-664.7	-664.7	-664.7	-664.7	-664.4	-664.7	2584.5
933.28	3148.5	173.6	1741.1	-672.6	-672.6	-672.6	-672.6	-672.4	-672.6	2587.5
933.23	3559.6	315.3	1614.4	-680.6	-680.6	-680.6	-680.6	-680.4	-680.6	2610.4
933.18	2868.6	476.5	1489.4	-688.7	-688.7	-688.7	-688.7	-688.5	-688.7	2654.7
933.13	2722.7	658.4	1366.7	-696.8	-696.8	-696.8	-696.8	-696.7	-696.8	2722
933.08	3780.9	861.7	1246.5	-705.1	-705.1	-705.1	-705.1	-704.9	-705.1	2813.3
933.03	3218	1086.9	1129.1	-713.3	-713.3	-713.3	-713.3	-713.2	-713.3	2929.5
932.98	3163.3	1333.9	1014.8	-721.6	-721.6	-721.6	-721.6	-721.5	-721.6	3070.5
932.93	3303.9	1601.9	903.8	-730	-730	-730	-730	-729.9	-730	3235.8
932.88	3326.5	1889.5	796.2	-738.5	-738.5	-738.5	-738.5	-738.4	-738.5	3424.3
932.83	3927.3	2194.4	692	-747.2	-747.2	-747.2	-747.2	-747.2	-747.2	3633.7
932.78	3728	2513.5	591.1	-756.4	-756.4	-756.4	-756.4	-756.3	-756.4	3861
932.73	3515.6	2843.1	494.1	-765.6	-765.6	-765.6	-765.6	-765.5	-765.6	4102.8
932.68	3942.6	3178.4	400.7	-775	-775	-775	-775	-774.9	-775	4354
932.63	4091.1	3513.6	310.9	-784.6	-784.6	-784.6	-784.6	-784.5	-784.6	4609.1
932.58	5000	3842.2	224.7	-794.6	-794.6	-794.6	-794.6	-794.5	-794.6	4861.5
932.53	3806.6	4157.2	141.8	-805.1	-805.1	-805.1	-805.1	-805.1	-805.1	5104.1
932.48	4187.3	4451.3	62.3	-816	-816	-816	-816	-815.9	-816	5329.6
932.43	4344.5	4717.1	-13.8	-827.2	-827.2	-827.2	-827.2	-827.2	-827.2	5530.5
932.38	5237.4	4947.3	-86.6	-838.9	-838.9	-838.9	-838.9	-838.9	-838.9	5699.6
932.33	6065.3	5135.4	-156.3	-851	-851	-851	-851	-851	-851	5830.1
932.28	5782.7	5275.6	-222.8	-863.4	-863.4	-863.4	-863.4	-863.3	-863.4	5916.2
932.23	5780.6	5363.7	-286.1	-875.9	-875.9	-875.9	-875.9	-875.9	-875.9	5953.5
932.18	5677.9	5396.3	-346.5	-888.8	-888.8	-888.8	-888.8	-888.8	-888.8	5938.6
932.13	5967.8	5372.3	-404	-901.9	-901.9	-901.9	-901.9	-901.8	-901.9	5870.2
932.08	5570.5	5292.2	-458.4	-914.9	-914.9	-914.9	-914.9	-914.8	-914.9	5748.7
932.03	5778.6	5158.2	-509.7	-927.7	-927.7	-927.7	-927.7	-927.7	-927.7	5576.1
931.98	5731.8	4974	-558.1	-940.2	-940.2	-940.2	-940.2	-940.2	-940.2	5356.1
931.93	4830.1	4745	-603.3	-952.1	-952.1	-952.1	-952.1	-952.1	-952.1	5093.9
931.88	3904.1	4477.2	-645.5	-963.6	-963.6	-963.6	-963.6	-963.6	-963.6	4795.3
931.83	4082.7	4177.6	-684.9	-974.5	-974.5	-974.5	-974.5	-974.5	-974.5	4467.2
931.78	4271.2	3853.5	-721.4	-984.7	-984.7	-984.7	-984.7	-984.7	-984.7	4116.8
931.73	2725.9	3512.4	-755.4	-994.4	-994.4	-994.4	-994.4	-994.4	-994.4	3751.5
931.68	2937.1	3161.5	-786.7	-1003.4	-1003.4	-1003.4	-1003.4	-1003.4	-1003.4	3378.3
931.63	2520.7	2807.7	-815.5	-1011.8	-1011.8	-1011.8	-1011.8	-1011.8	-1011.8	3004
931.58	2317.7	2456.9	-842.1	-1019.6	-1019.6	-1019.6	-1019.6	-1019.6	-1019.6	2634.4
931.53	2542.3	2114.2	-866.7	-1027	-1027	-1027	-1027	-1027	-1027	2274.6
931.48	1824.8	1784.3	-889.4	-1034	-1034	-1034	-1034	-1034	-1034	1928.9
931.43	2402.7	1470.6	-910.2	-1040.5	-1040.5	-1040.5	-1040.5	-1040.5	-1040.5	1600.9
931.38	1421.6	1175.8	-929.5	-1046.6	-1046.6	-1046.6	-1046.6	-1046.6	-1046.6	1293
931.33	1742.2	901.6	-947.2	-1052.5	-1052.5	-1052.5	-1052.5	-1052.5	-1052.5	1006.9
931.28	1834.7	649.2	-963.5	-1058	-1058	-1058	-1058	-1058	-1058	743.7
931.23	1199.4	419.2	-978.5	-1063.1	-1063.1	-1063.1	-1063.1	-1063.1	-1063.1	503.8
931.18	913.5	211.2	-992.1	-1067.8	-1067.8	-1067.8	-1067.8	-1067.8	-1067.8	286.9
931.13	1327.7	24.9	-1004.6	-1072.3	-1072.3	-1072.3	-1072.3	-1072.3	-1072.3	92.6
931.08	569.1	-140.5	-1015.7	-1076.1	-1076.1	-1076.1	-1076.1	-1076.1	-1076.1	-80.1
931.03	155.3	-286.5	-1026	-1079.8	-1079.8	-1079.8	-1079.8	-1079.8	-1079.8	-232.7
930.98	530.5	-414.4	-1035.2	-1083.1	-1083.1	-1083.1	-1083.1	-1083.1	-1083.1	-366.5
930.93	27.7	-525.5	-1043.6	-1086.1	-1086.1	-1086.1	-1086.1	-1086.1	-1086.1	-482.9
930.88	-710.6	-621.5	-1051.1	-1088.9	-1088.9	-1088.9	-1088.9	-1088.9	-1088.9	-583.7
930.83	227.9	-704.1	-1058.2	-1091.7	-1091.7	-1091.7	-1091.7	-1091.7	-1091.7	-670.6
930.78	-6.5	-774.4	-1064.4	-1094	-1094	-1094	-1094	-1094	-1094	-744.7
930.73	120.9	-834.1	-1070	-1096.3	-1096.3	-1096.3	-1096.3	-1096.3	-1096.3	-807.8
930.68	-11.4	-884.6	-1075.3	-1098.5	-1098.5	-1098.5	-1098.5	-1098.5	-1098.5	-861.4
930.63	519.6	-926.9	-1080	-1100.5	-1100.5	-1100.5	-1100.5	-1100.5	-1100.5	-906.4
930.58	-831.6	-962.3	-1084.5	-1102.5	-1102.5	-1102.5	-1102.5	-1102.5	-1102.5	-944.3
930.53	-103.4	-992	-1088.7	-1104.6	-1104.6	-1104.6	-1104.6	-1104.6	-1104.6	-976.1
930.48	-65.7	-1016.6	-1092.6	-1106.5	-1106.5	-1106.5	-1106.5	-1106.5	-1106.5	-1002.6
930.43	-331.2	-1037	-1096.3	-1108.5	-1108.5	-1108.5	-1108.5	-1108.5	-1108.5	-1024.8
930.38	-308	-1053.7	-1099.6	-1110.3	-1110.3	-1110.3	-1110.3	-1110.3	-1110.3	-1043
930.33	-166.7	-1067.5	-1102.5	-1111.9	-1111.9	-1111.9	-1111.9	-1111.9	-1111.9	-1058.1
930.28	-621.6	-1078.5	-1105.1	-1113.3	-1113.3	-1113.3	-1113.3	-1113.3	-1113.3	-1070.3
930.23	194	-1087.6	-1107.5	-1114.6	-1114.6	-1114.6	-1114.6	-1114.6	-1114.6	-1080.4
930.18	-845.3	-1095	-1109.7	-1116	-1116	-1116	-1116	-1116	-1116	-1088.7
930.13	-813.4	-1101.2	-1112	-1117.4	-1117.4	-1117.4	-1117.4	-1117.4	-1117.4	-1095.8
930.08	-1111.2	-1106.5	-1114.1	-1118.8	-1118.8	-1118.8	-1118.8	-1118.8	-1118.8	-1101.7
930.03	-804.6	-1110.8	-1116.2	-1120.3	-1120.3	-1120.3	-1120.3	-1120.3	-1120.3	-1106.7
929.98	-393.2	-1114.5	-1118.1	-1121.7	-1121.7	-1121.7	-1121.7	-1121.7	-1121.7	-1110.9
929.93	605.4	-1117.6	-1119.9	-1123	-1123	-1123	-1123	-1123	-1123	-1114.5
929.88	-297.7	-1120.2	-1121.6	-1124.3	-1124.3	-1124.3	-1124.3	-1124.3	-1124.3	-1117.6
929.83	-513.2	-1122.7	-1123.5	-1125.8	-1125.8	-1125.8	-1125.8	-1125.8	-1125.8	-1120.4
929.78	-209.4	-1125	-1125.3	-1127.2	-1127.2	-1127.2	-1127.2	-1127.2	-1127.2	-1123
929.73	-1117.7	-1127.2	-1127.2	-1128.9	-1128.9	-1128.9	-1128.9	-1128.9	-1128.9	-1125.5
929.68	41.1	-1129.5	-1129.2	-1130.7	-1130.7	-1130.7	-1130.7	-1130.7	-1130.7	-1128
929.63	153.1	-1131.6	-1131.2	-1132.5	-1132.5	-1132.5	-1132.5	-1132.5	-1132.5	-1130.3
929.58	-845.6	-1133.5	-1133.1	-1134.2	-1134.2	-1134.2	-1134.2	-1134.2	-1134.2	-1132.4
929.53	-45.1	-1135.4	-1135	-1135.9	-1135.9	-1135.9	-1135.9	-1135.9	-1135.9	-1134.5
929.48	-307.7	-1137.3	-1136.8	-1137.6	-1137.6	-1137.6	-1137.6	-1137.6	-1137.6	-1136.5
929.43	-328.2	-1139.1	-1138.6	-1139.3	-1139.3	-1139.3	-1139.3	-1139.3	-1139.3	-1138.4
929.38	173.8	-1141	-1140.5	-1141.1	-1141.1	-1141.1	-1141.1	-1141.1	-1141.1	-1140.4
929.33	-196.8	-1142.7	-1142.3	-1142.8	-1142.8	-1142.8	-1142.8	-1142.8	-1142.8	-1142.2
929.28	-658.5	-1144.4	-1144	-1144.5	-1144.5	-1144.5	-1144.5	-1144.5	-1144.5	-1143.9
929.23	-239.2	-1146.1	-1145.8	-1146.1	-1146.1	-1146.1	-1146.1	-1146.1	-1146.1	-1145.7
929.18	-572.1	-1147.7	-1147.5	-1147.8	-1147.8	-1147.8	-1147.8	-1147.8	-1147.8	-1147.4
929.13	-564	-1149.4	-1149.2	-1149.4	-1149.4	-1149.4	-1149.4	-1149.4	-1149.4	-1149.2
929.08	-254.6	-1151.1	-1150.9	-1151.1	-1151.1	-1151.1	-1151.1	-1151.1	-1151.1	-1150.9
929.03	-661.3	-1152.5	-1152.3	-1152.5	-1152.5	-1152.5	-1152.5	-1152.5	-1152.5	-1152.3
928.98	-62.6	-1154	-1153.8	-1154	-1154	-1154	-1154	-1154	-1154	-1153.8
928.93	-352.4	-1155.5	-1155.4	-1155.5	-1155.5	-1155.5	-1155.5	-1155.5	-1155.5	-1155.4
928.88	-213.3	-1157	-1156.9	-1157	-1157	-1157	-1157	-1157	-1157	-1156.9
928.83	-1410.1	-1158.7	-1158.6	-1158.7	-1158.7	-1158.7	-1158.7	-1158.7	-1158.7	-1158.6
928.78	164.5	-1160.4	-1160.3	-1160.4	-1160.4	-1160.4	-1160.4	-1160.4	-1160.4	-1160.3
928.73	-458	-1162	-1161.9	-1162	-1162	-1162	-1162	-1162	-1162	-1161.9
928.68	26.1	-1163.5	-1163.5	-1163.5	-1163.5	-1163.5	-1163.5	-1163.5	-1163.5	-1163.5
928.63	68.8	-1165.1	-1165	-1165.1	-1165.1	-1165.1	-1165.1	-1165.1	-1165.1	-1165
928.58	-753.4	-1166.6	-1166.5	-1166.6	-1166.6	-1166.6	-1166.6	-1166.6	-1166.6	-1166.5
928.53	-455.6	-1167.9	-1167.9	-1167.9	-1167.9	-1167.9	-1167.9	-1167.9	-1167.9	-1167.9
928.48	-878.7	-1169.4	-1169.4	-1169.4	-1169.4	-1169.4	-1169.4	-1169.4	-1169.4	-1169.4
928.43	-345.8	-1170.7	-1170.7	-1170.7	-1170.7	-1170.7	-1170.7	-1170.7	-1170.7	-1170.7
928.38	-618.9	-1171.8	-1171.8	-1171.8	-1171.8	-1171.8	-1171.8	-1171.8	-1171.8	-1171.8
928.33	-918.9	-1172.8	-1172.8	-1172.8	-1172.8	-1172.8	-1172.8	-1172.8	-1172.8	-1172.8
928.28	-500.7	-1173.6	-1173.6	-1173.6	-1173.6	-1173.6	-1173.6	-1173.6	-1173.6	-1173.6
928.23	-1257.9	-1174.4	-1174.4	-1174.4	-1174.4	-1174.4	-1174.4	-1174.4	-1174.4	-1174.4
928.18	-1326.8	-1175.2	-1175.2	-1175.2	-1175.2	-1175.2	-1175.2	-1175.2	-1175.2	-1175.2
928.13	-512.8	-1176.2	-1176.2	-1176.2	-1176.2	-1176.2	-1176.2	-1176.2	-1176.2	-1176.2
928.08	-919.5	-1177.3	-1177.3	-1177.3	-1177.3	-1177.3	-1177.3	-1177.3	-1177.3	-1177.3
928.03	-1113.7	-1178.3	-1178.3	-1178.3	-1178.3	-1178.3	-1178.3	-1178.3	-1178.3	-1178.3
927.98	7.6	-1179.3	-1179.3	-1179.3	-1179.3	-1179.3	-1179.3	-1179.3	-1179.3	-1179.3
927.93	12.6	-1180.3	-1180.3	-1180.3	-1180.3	-1180.3	-1180.3	-1180.3	-1180.3	-1180.3
927.88	-228.4	-1181.5	-1181.5	-1181.5	-1181.5	-1181.5	-1181.5	-1181.5	-1181.5	-1181.5
927.83	-598.1	-1182.7	-1182.7	-1182.7	-1182.7	-1182.7	-1182.7	-1182.7	-1182.7	-1182.7
927.78	-1098.3	-1184	-1184	-1184	-1184	-1184	-1184	-1184	-1184	-1184
927.73	-642.8	-1185.6	-1185.6	-1185.6	-1185.6	-1185.6	-1185.6	-1185.6	-1185.6	-1185.6
927.68	-282.1	-1187.3	-1187.3	-1187.3	-1187.3	-1187.3	-1187.3	-1187.3	-1187.3	-1187.3
927.63	-1237.5	-1188.9	-1188.9	-1188.9	-1188.9	-1188.9	-1188.9	-1188.9	-1188.9	-1188.9
927.58	315.5	-1190.5	-1190.5	-1190.5	-1190.5	-1190.5	-1190.5	-1190.5	-1190.5	-1190.5
927.53	237.4	-1191.9	-1191.9	-1191.9	-1191.9	-1191.9	-1191.9	-1191.9	-1191.9	-1191.9
927.48	-450.8	-1193.1	-1193.1	-1193.1	-1193.1	-1193.1	-1193.1	-1193.1	-1193.1	-1193.1
927.43	-50.2	-1194.3	-1194.3	-1194.3	-1194.3	-1194.3	-1194.3	-1194.3	-1194.3	-1194.3
927.38	-667.9	-1195.7	-1195.7	-1195.7	-1195.7	-1195.7	-1195.7	-1195.7	-1195.7	-1195.7
927.33	-1253.3	-1197.1	-1197.1	-1197.1	-1197.1	-1197.1	-1197.1	-1197.1	-1197.1	-1197.1
927.28	-1301.4	-1198.5	-1198.5	-1198.5	-1198.5	-1198.5	-1198.5	-1198.5	-1198.5	-1198.5
927.23	-1022.4	-1199.8	-1199.8	-1199.8	-1199.8	-1199.8	-1199.8	-1199.8	-1199.8	-1199.8
927.18	-76.8	-1200.8	-1200.8	-1200.8	-1200.8	-1200.8	-1200.8	-1200.8	-1200.8	-1200.8
927.13	-251.1	-1202	-1202	-1202	-1202	-1202	-1202	-1202	-1202	-1202
927.08	-813.4	-1202.9	-1202.9	-1202.9	-1202.9	-1202.9	-1202.9	-1202.9	-1202.9	-1202.9
927.03	-928.8	-1203.9	-1203.9	-1203.9	-1203.9	-1203.9	-1203.9	-1203.9	-1203.9	-1203.9
926.98	-734.3	-1205.1	-1205.1	-1205.1	-1205.1	-1205.1	-1205.1	-1205.1	-1205.1	-1205.1
926.93	103.1	-1206.3	-1206.3	-1206.3	-1206.3	-1206.3	-1206.3	-1206.3	-1206.3	-1206.3
926.88	-1086.6	-1207.6	-1207.6	-1207.6	-1207.6	-1207.6	-1207.6	-1207.6	-1207.6	-1207.6
926.83	-337	-1208.6	-1208.6	-1208.6	-1208.6	-1208.6	-1208.6	-1208.6	-1208.6	-1208.6
926.78	-405.2	-1209.6	-1209.6	-1209.6	-1209.6	-1209.6	-1209.6	-1209.6	-1209.6	-1209.6
926.73	-1222.8	-1210.6	-1210.6	-1210.6	-1210.6	-1210.6	-1210.6	-1210.6	-1210.6	-1210.6
926.68	-863.8	-1211.5	-1211.5	-1211.5	-1211.5	-1211.5	-1211.5	-1211.5	-1211.5	-1211.5
926.63	-902.5	-1212.6	-1212.6	-1212.6	-1212.6	-1212.6	-1212.6	-1212.6	-1212.6	-1212.6
926.58	-694.4	-1213.4	-1213.4	-1213.4	-1213.4	-1213.4	-1213.4	-1213.4	-1213.4	-1213.4
926.53	-1248.1	-1214.4	-1214.4	-1214.4	-1214.4	-1214.4	-1214.4	-1214.4	-1214.4	-1214.4
926.48	-616	-1215.2	-1215.2	-1215.2	-1215.2	-1215.2	-1215.2	-1215.2	-1215.2	-1215.2
926.43	-617.4	-1216.2	-1216.2	-1216.2	-1216.2	-1216.2	-1216.2	-1216.2	-1216.2	-1216.2
926.38	-620	-1217.2	-1217.2	-1217.2	-1217.2	-1217.2	-1217.2	-1217.2	-1217.2	-1217.2
926.33	-547	-1218.2	-1218.2	-1218.2	-1218.2	-1218.2	-1218.2	-1218.2	-1218.2	-1218.2
926.28	-1064.3	-1219.4	-1219.4	-1219.4	-1219.4	-1219.4	-1219.4	-1219.4	-1219.4	-1219.4
926.23	-72.1	-1220.8	-1220.8	-1220.8	-1220.8	-1220.8	-1220.8	-1220.8	-1220.8	-1220.8
926.18	-493.8	-1222.4	-1222.4	-1222.4	-1222.4	-1222.4	-1222.4	-1222.4	-1222.4	-1222.4
926.13	-967.7	-1224	-1224	-1224	-1224	-1224	-1224	-1224	-1224	-1224
926.08	-56.5	-1225.7	-1225.7	-1225.7	-1225.7	-1225.7	-1225.7	-1225.7	-1225.7	-1225.7
926.03	281.8	-1227.2	-1227.2	-1227.2	-1227.2	-1227.2	-1227.2	-1227.2	-1227.2	-1227.2

## Sheet: Fig.2a
	Au4Cu2	Au5Cu1	Au3Cu3	Au
Potential (V vs. RHE)	Current density (mA cm-2)
0.01258	0.42336	-0.59586	-0.86632	-0.2111
0.01358	0.4249	-0.48876	-0.81045	-0.16075
0.01458	0.42796	-0.42333	-0.75113	-0.11811
0.01558	0.43138	-0.36386	-0.69418	-0.08549
0.01658	0.43542	-0.31657	-0.65238	-0.05433
0.01758	0.44023	-0.26798	-0.61339	-0.02774
0.01858	0.44646	-0.22697	-0.58069	-0.00246
0.01958	0.45403	-0.19101	-0.55109	0.019
0.02058	0.46248	-0.15792	-0.52162	0.03978
0.02158	0.47193	-0.12976	-0.49653	0.05879
0.02258	0.48182	-0.10297	-0.47218	0.0762
0.02358	0.49255	-0.07647	-0.44974	0.09297
0.02458	0.5043	-0.05182	-0.42829	0.1089
0.02558	0.51676	-0.02832	-0.41122	0.12408
0.02658	0.52926	-0.00418	-0.39391	0.13812
0.02758	0.54265	0.01878	-0.37779	0.15184
0.02858	0.55647	0.0396	-0.36337	0.16467
0.02958	0.5714	0.06157	-0.34829	0.17735
0.03058	0.58746	0.08136	-0.33216	0.18919
0.03158	0.604	0.10116	-0.31689	0.20042
0.03258	0.62076	0.12123	-0.30351	0.21203
0.03358	0.63841	0.14015	-0.29061	0.22316
0.03458	0.65618	0.15902	-0.27853	0.23348
0.03558	0.67581	0.17685	-0.26667	0.24386
0.03658	0.69711	0.19433	-0.25524	0.25411
0.03758	0.71964	0.21233	-0.24433	0.26396
0.03858	0.74222	0.22988	-0.23281	0.27339
0.03958	0.76711	0.24719	-0.22184	0.28282
0.04058	0.79367	0.26494	-0.21082	0.29214
0.04158	0.82095	0.28207	-0.19994	0.30131
0.04258	0.84799	0.29895	-0.18988	0.31037
0.04358	0.8766	0.31598	-0.17939	0.31953
0.04458	0.9063	0.33313	-0.16949	0.32846
0.04558	0.93788	0.35015	-0.16001	0.33733
0.04658	0.97095	0.36685	-0.15034	0.34601
0.04758	1.00503	0.38406	-0.1406	0.35469
0.04858	1.03984	0.40115	-0.13145	0.36338
0.04958	1.07512	0.41769	-0.12201	0.37186
0.05058	1.11141	0.43505	-0.11297	0.38037
0.05158	1.1494	0.45247	-0.10365	0.3889
0.05258	1.18865	0.4702	-0.09423	0.39752
0.05358	1.2288	0.48781	-0.08505	0.4059
0.05458	1.27114	0.50587	-0.07641	0.4145
0.05558	1.31374	0.52388	-0.06731	0.42297
0.05658	1.35651	0.54298	-0.0577	0.43154
0.05758	1.39992	0.56184	-0.04876	0.44024
0.05858	1.44502	0.581	-0.03963	0.44877
0.05958	1.49271	0.60032	-0.03088	0.45735
0.06058	1.54066	0.62025	-0.022	0.46599
0.06158	1.59093	0.64062	-0.01275	0.47471
0.06258	1.64245	0.66084	-0.00356	0.48348
0.06358	1.69566	0.68193	0.00535	0.49216
0.06458	1.74978	0.70343	0.01458	0.50105
0.06558	1.80551	0.7254	0.02365	0.50994
0.06658	1.86254	0.74764	0.03298	0.51891
0.06758	1.92111	0.77079	0.04283	0.52803
0.06858	1.98057	0.79458	0.0523	0.53714
0.06958	2.04134	0.81904	0.06213	0.54641
0.07058	2.10332	0.8441	0.07172	0.55568
0.07158	2.16718	0.86982	0.08187	0.56505
0.07258	2.23308	0.89622	0.09174	0.57454
0.07358	2.30053	0.92365	0.10469	0.58408
0.07458	2.36879	0.95165	0.11788	0.59371
0.07558	2.43926	0.98061	0.13009	0.60339
0.07658	2.51186	1.01053	0.14174	0.6131
0.07758	2.5863	1.04134	0.1536	0.62293
0.07858	2.66132	1.07323	0.16469	0.63283
0.07958	2.73781	1.10611	0.17588	0.64278
0.08058	2.81603	1.14036	0.18724	0.65277
0.08158	2.89519	1.17552	0.19823	0.66278
0.08258	2.9773	1.21172	0.20914	0.67282
0.08358	3.06026	1.24896	0.21981	0.68286
0.08458	3.14454	1.28791	0.23033	0.69291
0.08558	3.2308	1.32832	0.24126	0.70297
0.08658	3.31895	1.36976	0.25179	0.71306
0.08758	3.40876	1.41271	0.26266	0.7232
0.08858	3.49991	1.45686	0.27335	0.73341
0.08958	3.59244	1.50263	0.28382	0.74367
0.09058	3.68767	1.55041	0.29457	0.75401
0.09158	3.78537	1.60001	0.30524	0.76443
0.09258	3.88509	1.65094	0.31593	0.77495
0.09358	3.98558	1.7041	0.32668	0.78557
0.09458	4.08792	1.75898	0.33771	0.79629
0.09558	4.19243	1.81591	0.34856	0.80713
0.09658	4.29923	1.87479	0.3596	0.8181
0.09758	4.40752	1.93543	0.37067	0.82919
0.09858	4.51764	1.99853	0.38215	0.84042
0.09958	4.62937	2.06406	0.39391	0.8518
0.10058	4.74363	2.13207	0.40572	0.86333
0.10158	4.86076	2.20267	0.41737	0.87501
0.10258	4.98027	2.27601	0.42917	0.88686
0.10358	5.10141	2.3519	0.4414	0.89889
0.10458	5.22457	2.43063	0.45403	0.9111
0.10558	5.34997	2.51196	0.46646	0.92349
0.10658	5.47764	2.59583	0.47877	0.93608
0.10758	5.60605	2.68292	0.49143	0.94887
0.10858	5.73701	2.77304	0.50392	0.96187
0.10958	5.8704	2.86652	0.51639	0.9751
0.11058	6.00729	2.96288	0.52925	0.98855
0.11158	6.14557	3.06287	0.54254	1.00224
0.11258	6.28575	3.16636	0.55619	1.01617
0.11358	6.42834	3.23831	0.56957	1.03036
0.11458	6.5731	3.31127	0.58335	1.0448
0.11558	6.71968	3.38515	0.59767	1.05952
0.11658	6.86786	3.46031	0.61208	1.07451
0.11758	7.01736	3.53672	0.62683	1.08979
0.11858	7.16988	3.61421	0.64175	1.10537
0.11958	7.3263	3.6931	0.6566	1.12124
0.12058	7.48487	3.77344	0.67204	1.13743
0.12158	7.64576	3.85507	0.68776	1.15394
0.12258	7.80908	3.93785	0.70392	1.17078
0.12358	7.97506	4.02201	0.72035	1.18796
0.12458	8.14237	4.10784	0.73709	1.2055
0.12558	8.31184	4.19517	0.75387	1.2234
0.12658	8.4852	4.28435	0.77118	1.24167
0.12758	8.66209	4.37489	0.78853	1.26032
0.12858	8.84049	4.46717	0.80612	1.27936
0.12958	9.0236	4.56092	0.82425	1.2988
0.13058	9.20956	4.65639	0.84283	1.31866
0.13158	9.39753	4.7537	0.86142	1.33895
0.13258	9.58817	4.85294	0.88072	1.35967
0.13358	9.78054	4.95366	0.90055	1.38084
0.13458	9.97423	5.05632	0.92043	1.40246
0.13558	10.1696	5.16087	0.94069	1.42455
0.13658	10.3675	5.26713	0.96146	1.44713
0.13758	10.5685	5.37549	0.98264	1.47019
0.13858	10.7731	5.48578	1.00455	1.49376
0.13958	10.9803	5.59771	1.02695	1.51785
0.14058	11.1894	5.71157	1.04914	1.54247
0.14158	11.4018	5.82751	1.07207	1.56764
0.14258	11.6168	5.94557	1.09556	1.59336
0.14358	11.8357	6.06559	1.11938	1.61966
0.14458	12.0583	6.18803	1.14375	1.64654
0.14558	12.2841	6.3124	1.16891	1.67402
0.14658	12.5124	6.43868	1.19434	1.70212
0.14758	12.7417	6.56679	1.22006	1.73085
0.14858	12.9734	6.69753	1.24655	1.76022
0.14958	13.2086	6.83011	1.27393	1.79025
0.15058	13.4471	6.96477	1.30187	1.82096
0.15158	13.6872	7.10176	1.33024	1.85235
0.15258	13.9295	7.24085	1.35902	1.88444
0.15358	14.1754	7.38243	1.3887	1.91725
0.15458	14.4235	7.52623	1.41871	1.9508
0.15558	14.6759	7.67174	1.4496	1.9851
0.15658	14.9317	7.82032	1.48167	2.02016
0.15758	15.1901	7.97109	1.51383	2.05602
0.15858	15.4522	8.12392	1.54654	2.09266
0.15958	15.7186	8.27917	1.58012	2.13012
0.16058	15.9869	8.43631	1.61393	2.16841
0.16158	16.2563	8.59605	1.64885	2.20755
0.16258	16.5283	8.75748	1.68504	2.24755
0.16358	16.8034	8.92153	1.72176	2.28844
0.16458	17.0827	9.08748	1.75947	2.33023
0.16558	17.366	9.25584	1.79766	2.37293
0.16658	17.6532	9.4268	1.83672	2.41657
0.16758	17.9427	9.60083	1.87672	2.46117
0.16858	18.2354	9.77748	1.91773	2.50674
0.16958	18.5304	9.95784	1.95944	2.55331
0.17058	18.8294	10.1407	2.00198	2.60087
0.17158	19.1295	10.3261	2.04533	2.64946
0.17258	19.4338	10.5147	2.0898	2.6991
0.17358	19.7406	10.7061	2.13529	2.7498
0.17458	20.0514	10.9001	2.18183	2.80158
0.17558	20.3651	11.0971	2.22954	2.85446
0.17658	20.682	11.2964	2.27806	2.90846
0.17758	21.0014	11.4988	2.32771	2.9636
0.17858	21.3225	11.7037	2.37853	3.01989
0.17958	21.6489	11.9111	2.43042	3.07736
0.18058	21.9782	12.1214	2.48347	3.13601
0.18158	22.3085	12.3343	2.53736	3.19588
0.18258	22.6422	12.5501	2.59236	3.25698
0.18358	22.9781	12.7685	2.64858	3.31933
0.18458	23.3169	12.99	2.7063	3.38294
0.18558	23.6585	13.2143	2.76505	3.44783
0.18658	24.0039	13.4412	2.82505	3.51402
0.18758	24.3509	13.6711	2.88643	3.58153
0.18858	24.7036	13.9039	2.94951	3.65038
0.18958	25.0617	14.1398	3.01348	3.72059
0.19058	25.4221	14.3785	3.07883	3.79218
0.19158	25.7837	14.621	3.14553	3.86516
0.19258	26.1493	14.8669	3.21374	3.93956
0.19358	26.5156	15.1153	3.28332	4.01541
0.19458	26.8868	15.3668	3.35447	4.09272
0.19558	27.261	15.6214	3.42664	4.17151
0.19658	27.6377	15.8791	3.5006	4.2518
0.19758	28.0156	16.14	3.57626	4.33361
0.19858	28.3959	16.404	3.65342	4.41695
0.19958	28.7771	16.6707	3.73222	4.50185
0.20058	29.1609	16.9407	3.81245	4.58831
0.20158	29.548	17.2132	3.89402	4.67637
0.20258	29.9372	17.4896	3.97746	4.76603
0.20358	30.3299	17.7693	4.06253	4.85732
0.20458	30.7276	18.0525	4.14933	4.95026
0.20558	31.1277	18.3393	4.23804	5.04485
0.20658	31.5294	18.629	4.32836	5.14113
0.20758	31.9337	18.9217	4.4205	5.2391
0.20858	32.3413	19.2178	4.51417	5.3388
0.20958	32.752	19.5163	4.60957	5.44023
0.21058	33.1666	19.818	4.70695	5.54342
0.21158	33.5847	20.1233	4.80623	5.64838
0.21258	34.0008	20.4313	4.90773	5.75511
0.21358	34.4221	20.7424	5.01095	5.86364
0.21458	34.8485	21.0573	5.11601	5.97398
0.21558	35.2763	21.3751	5.223	6.08615
0.21658	35.7079	21.695	5.33188	6.20017
0.21758	36.1446	22.0186	5.44241	6.31602
0.21858	36.5861	22.3452	5.55543	6.43374
0.21958	37.0334	22.676	5.6705	6.55332
0.22058	37.4823	23.0096	5.7874	6.67478
0.22158	37.9339	23.3466	5.90633	6.79813
0.22258	38.3903	23.6859	6.02767	6.92337
0.22358	38.8518	24.0288	6.15125	7.05051
0.22458	39.3171	24.375	6.27675	7.17959
0.22558	39.7865	24.7249	6.4045	7.31062
0.22658	40.2563	25.078	6.5344	7.44361
0.22758	40.7286	25.4338	6.66673	7.57856
0.22858	41.207	25.7922	6.80117	7.71551
0.22958	41.6874	26.1558	6.9385	7.85444
0.23058	42.1723	26.524	7.07786	7.99536
0.23158	42.6618	26.8954	7.2195	8.13829
0.23258	43.157	27.2702	7.36339	8.28323
0.23358	43.6538	27.6481	7.5099	8.43019
0.23458	44.1481	28.0291	7.65875	8.57917
0.23558	44.6431	28.4139	7.81002	8.73016
0.23658	45.1421	28.8019	7.96358	8.88318
0.23758	45.6497	29.1927	8.11982	9.03827
0.23858	46.1633	29.5868	8.27833	9.19545
0.23958	46.6789	29.9841	8.43979	9.35471
0.24058	47.1981	30.3853	8.60399	9.51606
0.24158	47.7203	30.7898	8.77032	9.6795
0.24258	48.2476	31.1975	8.93943	9.84503
0.24358	48.7793	31.6087	9.11099	10.0127
0.24458	49.3144	32.0237	9.28504	10.1824
0.24558	49.8544	32.4411	9.46171	10.3542
0.24658	50.4013	32.8623	9.64157	10.5282
0.24758	50.9515	33.2857	9.82398	10.7042
0.24858	51.5017	33.7132	10.0092	10.8824
0.24958	52.0562	34.1436	10.1973	11.0626
0.25058	52.6138	34.5772	10.3877	11.2449
0.25158	53.1752	35.0132	10.5809	11.4293
0.25258	53.7407	35.453	10.7771	11.6158
0.25358	54.3107	35.8967	10.9757	11.8043
0.25458	54.879	36.3434	11.1778	11.9949
0.25558	55.4472	36.7933	11.383	12.1876
0.25658	56.024	37.2468	11.5908	12.3823
0.25758	56.6083	37.703	11.8015	12.5791
0.25858	57.1979	38.1622	12.0152	12.7779
0.25958	57.7905	38.6241	12.2316	12.9787
0.26058	58.3841	39.0899	12.4509	13.1815
0.26158	58.9752	39.559	12.6738	13.3864
0.26258	59.5712	40.0309	12.8996	13.5932
0.26358	60.1731	40.5051	13.128	13.802
0.26458	60.7781	40.9837	13.3598	14.0127
0.26558	61.3865	41.4644	13.5946	14.2253
0.26658	61.9959	41.9502	13.8322	14.4399
0.26758	62.6051	42.4414	14.0727	14.6564
0.26858	63.2214	42.9367	14.3165	14.8747
0.26958	63.8422	43.4352	14.5631	15.0949
0.27058	64.4617	43.9362	14.8127	15.317
0.27158	65.0871	44.4397	15.0651	15.541
0.27258	65.7183	44.947	15.3207	15.7667
0.27358	66.3552	45.4571	15.5795	15.9943
0.27458	66.9961	45.9703	15.8418	16.2237
0.27558	67.6422	46.4864	16.1072	16.4549
0.27658	68.2962	47.0059	16.3755	16.688
0.27758	68.9446	47.5294	16.6465	16.9228
0.27858	69.5946	48.0555	16.9211	17.1594
0.27958	70.2494	48.5848	17.1989	17.3977
0.28058	70.9111	49.1177	17.4795	17.6378
0.28158	71.57	49.6523	17.764	17.8798
0.28258	72.2277	50.1905	18.0511	18.1234
0.28358	72.8901	50.7313	18.3415	18.3688
0.28458	73.5579	51.2748	18.6353	18.6159
0.28558	74.2301	51.821	18.9322	18.8646
0.28658	74.9055	52.3696	19.2324	19.115
0.28758	75.5875	52.9194	19.5352	19.3669
0.28858	76.2702	53.4732	19.8417	19.6205
0.28958	76.9597	54.0285	20.1516	19.8756
0.29058	77.6478	54.5877	20.4644	20.1322
0.29158	78.3418	55.1497	20.7805	20.3904
0.29258	79.0359	55.7128	21.0999	20.65
0.29358	79.7341	56.2792	21.422	20.9111
0.29458	80.431	56.8469	21.7474	21.1736
0.29558	81.1308	57.4184	22.0765	21.4375
0.29658	81.8349	58.0011	22.4082	21.7028
0.29758	82.5416	58.5922	22.7432	21.9694
0.29858	83.251	59.1843	23.0809	22.2374
0.29958	83.9673	59.7793	23.4219	22.5068
0.30058	84.6852	60.3787	23.766	22.7775
0.30158	85.4093	60.981	24.1133	23.0496
0.30258	86.1353	61.5851	24.4637	23.323
0.30358	86.8687	62.1922	24.8181	23.5977
0.30458	87.6014	62.8021	25.1758	23.8736
0.30558	88.3326	63.4144	25.5363	24.1507
0.30658	89.0693	64.0287	25.9006	24.4291
0.30758	89.8087	64.6455	26.2677	24.7086
0.30858	90.5429	65.2649	26.6378	24.9891
0.30958	91.2832	65.8865	27.0112	25.2708
0.31058	92.0251	66.5093	27.3887	25.5537
0.31158	92.7669	67.1345	27.7694	25.8376
0.31258	93.5123	67.7624	28.1531	26.1226
0.31358	94.258	68.3939	28.5407	26.4087
0.31458	95.0049	69.0261	28.931	26.6957
0.31558	95.7603	69.6604	29.3242	26.9837
0.31658	96.5177	70.297	29.7203	27.2728
0.31758	97.2753	70.9365	30.1196	27.5632
0.31858	98.0321	71.5766	30.5213	27.8548
0.31958	98.7957	72.2182	30.9259	28.1476
0.32058	99.5635	72.8614	31.3341	28.4416
0.32158	100.329	73.5132	31.7461	28.7367
0.32258	101.1	74.1657	32.1619	29.0328
0.32358	101.882	74.8205	32.5812	29.3301
0.32458	102.665	75.4768	33.0038	29.6286
0.32558	103.449	76.1351	33.4296	29.928
0.32658	104.236	76.7959	33.8592	30.2285
0.32758	105.016	77.4562	34.2915	30.53
0.32858	105.792	78.1174	34.7262	30.8324
0.32958	106.571	78.7824	35.1636	31.1359
0.33058	107.356	79.4535	35.603	31.4403
0.33158	108.137	80.126	36.0463	31.7456
0.33258	108.924	80.7994	36.4925	32.0518
0.33358	109.712	81.4737	36.9401	32.3588
0.33458	110.507	82.1492	37.3916	32.6665
0.33558	111.304	82.8244	37.8464	32.975
0.33658	112.104	83.5004	38.3039	33.2841
0.33758	112.906	84.1802	38.7649	33.5939
0.33858	113.713	84.8611	39.2286	33.9044
0.33958	114.524	85.5448	39.6948	34.2154
0.34058	115.34	86.2303	40.1637	34.5271
0.34158	116.149	86.9142	40.6354	34.8392
0.34258	116.951	87.5977	41.1096	35.1519
0.34358	117.761	88.2807	41.5857	35.4651
0.34458	118.579	88.9674	42.0642	35.7788
0.34558	119.402	89.6584	42.5451	36.093
0.34658	120.225	90.3482	43.0282	36.4078
0.34758	121.049	91.041	43.5151	36.723
0.34858	121.875	91.733	44.0049	37.0386
0.34958	122.704	92.4254	44.4973	37.3546
0.35058	123.539	93.1153	44.9911	37.6712
0.35158	124.369	93.8057	45.4863	37.9885
0.35258	125.198	94.4979	45.983	38.3064
0.35358	126.036	95.188	46.4834	38.6251
0.35458	126.876	95.8787	46.9876	38.9445
0.35558	127.715	96.5693	47.4939	39.2646
0.35658	128.556	97.2612	48.0034	39.5853
0.35758	129.403	97.9567	48.5167	39.9067
0.35858	130.255	98.653	49.033	40.2287
0.35958	131.102	99.3678	49.5525	40.5513
0.36058	131.953	100.083	50.0731	40.8746
0.36158	132.803	100.804	50.5964	41.1983
0.36258	133.654	101.52	51.1226	41.5226
0.36358	134.51	102.241	51.6505	41.8474
0.36458	135.375	102.964	52.1815	42.1726
0.36558	136.244	103.686	52.714	42.4983
0.36658	137.113	104.411	53.249	42.8244
0.36758	137.985	105.135	53.7858	43.1509
0.36858	138.855	105.86	54.3252	43.4778
0.36958	139.724	106.58	54.8666	43.8051
0.37058	140.606	107.3	55.4096	44.1328
0.37158	141.495	108.024	55.9553	44.4608
0.37258	142.37	108.749	56.5042	44.7892
0.37358	143.248	109.474	57.0555	45.118
0.37458	144.126	110.197	57.6096	45.4472
0.37558	144.999	110.917	58.168	45.7768
0.37658	145.87	111.642	58.7292	46.1067
0.37758	146.747	112.368	59.2943	46.4368
0.37858	147.629	113.093	59.861	46.7672
0.37958	148.518	113.814	60.4289	47.0978
0.38058	149.408	114.534	60.9979	47.4287
0.38158	150.295	115.257	61.5692	47.7598
0.38258	151.181	115.985	62.1397	48.0911
0.38358	152.064	116.719	62.7118	48.4226
0.38458	152.941	117.449	63.2852	48.7542
0.38558	153.828	118.179	63.8605	49.086
0.38658	154.726	118.908	64.4385	49.418
0.38758	155.626	119.639	65.0194	49.7501
0.38858	156.53	120.369	65.6015	50.0824
0.38958	157.437	121.096	66.1854	50.415
0.39058	158.342	121.821	66.7702	50.748
0.39158	159.239	122.549	67.3565	51.0816
0.39258	160.137	123.276	67.9466	51.4156
0.39358	161.037	124.006	68.5389	51.75
0.39458	161.924	124.739	69.1316	52.0848
0.39558	162.814	125.468	69.7267	52.42
0.39658	163.72	126.196	70.3252	52.7555
0.39758	164.63	126.923	70.9271	53.0912
0.39858	165.526	127.65	71.5307	53.4272
0.39958	166.426	128.374	72.1354	53.7634
0.40058	167.323	129.104	72.7415	54.1
0.40158	168.22	129.832	73.3475	54.4366
0.40258	169.121	130.557	73.9551	54.7734
0.40358	170.024	131.277	74.562	55.1104
0.40458	170.924	131.995	75.1703	55.4474
0.40558	171.82	132.713	75.7776	55.7845
0.40658	172.708	133.432	76.3845	56.1217
0.40758	173.602	134.156	76.9934	56.4591
0.40858	174.51	134.876	77.6063	56.7965
0.40958	175.427	135.6	78.2208	57.1339
0.41058	176.353	136.318	78.8373	57.4712
0.41158	177.28	137.03	79.4527	57.8086
0.41258	178.2	137.743	80.0678	58.146
0.41358	179.121	138.462	80.6845	58.4835
0.41458	180.035	139.18	81.3024	58.821
0.41558	180.948	139.898	81.9198	59.1586
0.41658	181.869	140.622	82.536	59.4962
0.41758	182.802	141.354	83.1556	59.8338
0.41858	183.735	142.081	83.7797	60.1713
0.41958	184.656	142.809	84.406	60.5088
0.42058	185.577	143.534	85.0357	60.8462
0.42158	186.5	144.252	85.6671	61.1836
0.42258	187.43	144.967	86.2976	61.5209
0.42358	188.351	145.688	86.9313	61.858
0.42458	189.264	146.41	87.564	62.195
0.42558	190.188	147.129	88.2041	62.5317
0.42658	191.121	147.843	88.8518	62.868
0.42758	192.046	148.553	89.5051	63.2041
0.42858	192.982	149.261	90.1585	63.5399
0.42958	193.918	149.977	90.8132	63.8752
0.43058	194.845	150.701	91.4684	64.2102
0.43158	195.774	151.422	92.1248	64.5449
0.43258	196.695	152.14	92.7823	64.8791
0.43358	197.616	152.863	93.4441	65.2128
0.43458	198.544	153.581	94.1084	65.546
0.43558	199.475	154.297	94.7709	65.8787
0.43658	200.399	155.012	95.4315	66.2106
0.43758	201.313	155.734	96.0944	66.5418
0.43858	202.221	156.487	96.7589	66.8724
0.43958	203.122	157.236	97.4215	67.2023
0.44058	204.034	157.981	98.0844	67.5316
0.44158	204.945	158.725	98.7486	67.8601
0.44258	205.848	159.472	99.4157	68.1878
0.44358	206.758	160.225	100.084	68.5147
0.44458	207.671	160.973	100.753	68.8407
0.44558	208.576	161.723	101.422	69.1658
0.44658	209.478	162.471	102.09	69.49
0.44758	210.389	163.218	102.756	69.8133
0.44858	211.308	163.959	103.424	70.1356
0.44958	212.227	164.695	104.095	70.4568
0.45058	213.141	165.432	104.769	70.777
0.45158	214.056	166.164	105.446	71.0961
0.45258	214.975	166.892	106.118	71.414
0.45358	215.899	167.612	106.791	71.7308
0.45458	216.823	168.331	107.466	72.0464
0.45558	217.755	169.051	108.141	72.3607
0.45658	218.677	169.772	108.815	72.6736
0.45758	219.593	170.491	109.489	72.9852
0.45858	220.507	171.21	110.161	73.2955
0.45958	221.431	171.93	110.834	73.6046
0.46058	222.363	172.645	111.509	73.9127
0.46158	223.287	173.375	112.186	74.2195
0.46258	224.216	174.123	112.866	74.5251
0.46358	225.134	174.871	113.541	74.8294
0.46458	226.054	175.617	114.214	75.1324
0.46558	226.974	176.364	114.885	75.4341
0.46658	227.908	177.106	115.556	75.7345
0.46758	228.839	177.857	116.229	76.0335
0.46858	229.771	178.608	116.905	76.331
0.46958	230.709	179.354	117.585	76.6269
0.47058	231.655	180.095	118.265	76.921
0.47158	232.595	180.831	118.946	77.2136
0.47258	233.535	181.569	119.633	77.5046
0.47358	234.473	182.313	120.32	77.7939
0.47458	235.405	183.051	121.007	78.0816
0.47558	236.326	183.787	121.694	78.3677
0.47658	237.248	184.521	122.382	78.6518
0.47758	238.171	185.252	123.069	78.934
0.47858	239.111	185.985	123.751	79.2142
0.47958	240.053	186.725	124.432	79.4922
0.48058	240.995	187.458	125.11	79.7681
0.48158	241.945	188.191	125.783	80.0419
0.48258	242.891	188.918	126.453	80.3134
0.48358	243.826	189.644	127.129	80.5826
0.48458	244.771	190.373	127.811	80.8494
0.48558	245.723	191.098	128.494	81.114
0.48658	246.672	191.821	129.191	81.3763
0.48758	247.613	192.539	129.891	81.6362
0.48858	248.542	193.254	130.59	81.8938
0.48958	249.486	193.976	131.289	82.1492
0.49058	250.421	194.705	131.991	82.4025
0.49158	251.359	195.439	132.695	82.6534
0.49258	252.312	196.172	133.397	82.9022
0.49358	253.255	196.906	134.099	83.1487
0.49458	254.206	197.63	134.8	83.3931
0.49558	255.164	198.354	135.498	83.6353
0.49658	256.111	199.079	136.191	83.8755
0.49758	257.064	199.792	136.886	84.1135
0.49858	258.015	200.497	137.588	84.3494
0.49958	258.973	201.202	138.292	84.583
0.50058	259.93	201.918	138.992	84.8142
0.50158	260.885	202.625	139.691	85.043
0.50258	261.846	203.329	140.386	85.2696
0.50358	262.795	204.034	141.078	85.4938
0.50458	263.745	204.738	141.778	85.7157
0.50558	264.699	205.443	142.477	85.9353
0.50658	265.641	206.133	143.173	86.1525
0.50758	266.584	206.819	143.873	86.3672
0.50858	267.531	207.506	144.583	86.5794
0.50958	268.469	208.203	145.294	86.7891
0.51058	269.412	208.909	146.009	86.9962
0.51158	270.353	209.623	146.729	87.201
0.51258	271.305	210.341	147.446	87.4031
0.51358	272.267	211.054	148.16	87.6027
0.51458	273.212	211.764	148.876	87.7997
0.51558	274.151	212.468	149.591	87.9942
0.51658	275.101	213.163	150.302	88.1862
0.51758	276.051	213.854	151.012	88.3757
0.51858	277.008	214.534	151.712	88.5624
0.51958	277.978	215.214	152.416	88.7463
0.52058	278.938	215.893	153.122	88.9273
0.52158	279.896	216.585	153.832	89.1053
0.52258	280.87	217.29	154.548	89.2804
0.52358	281.839	218.002	155.258	89.4526
0.52458	282.824	218.714	155.974	89.6215
0.52558	283.813	219.422	156.685	89.7873
0.52658	284.775	220.13	157.397	89.95
0.52758	285.729	220.832	158.112	90.1095
0.52858	286.688	221.531	158.827	90.2657
0.52958	287.638	222.233	159.541	90.4186
0.53058	288.597	222.947	160.255	90.568
0.53158	289.563	223.666	160.965	90.714
0.53258	290.532	224.385	161.674	90.8569
0.53358	291.511	225.099	162.381	90.9966
0.53458	292.484	225.812	163.085	91.133
0.53558	293.446	226.517	163.792	91.2662
0.53658	294.412	227.214	164.502	91.3961
0.53758	295.379	227.918	165.21	91.5225
0.53858	296.343	228.623	165.925	91.6454
0.53958	297.311	229.326	166.652	91.7646
0.54058	298.284	230.02	167.384	91.8801
0.54158	299.268	230.719	168.118	91.9921
0.54258	300.247	231.421	168.852	92.1003
0.54358	301.238	232.118	169.585	92.2048
0.54458	302.229	232.814	170.324	92.3054
0.54558	303.22	233.511	171.063	92.4021
0.54658	304.216	234.207	171.787	92.495
0.54758	305.194	234.908	172.513	92.5838
0.54858	306.177	235.603	173.241	92.6688
0.54958	307.162	236.297	173.971	92.7498
0.55058	308.152	236.981	174.691	92.8268
0.55158	309.141	237.69	175.413	92.8996
0.55258	310.139	238.4	176.135	92.9683
0.55358	311.129	239.107	176.857	93.0328
0.55458	312.113	239.809	177.572	93.0933
0.55558	313.114	240.503	178.277	93.1498
0.55658	314.119	241.195	178.989	93.2023
0.55758	315.125	241.894	179.705	93.2506
0.55858	316.137	242.573	180.419	93.2948
0.55958	317.136	243.259	181.126	93.3348
0.56058	318.114	243.926	181.834	93.3705
0.56158	319.112	244.586	182.555	93.4021
0.56258	320.122	245.24	183.268	93.4293
0.56358	321.117	245.912	183.973	93.4522
0.56458	322.112	246.573	184.685	93.4709
0.56558	323.115	247.242	185.401	93.4852
0.56658	324.109	247.915	186.115	93.495
0.56758	325.099	248.594	186.824	93.5005
0.56858	326.101	249.275	187.539	93.5016
0.56958	327.114	249.951	188.255	93.4984
0.57058	328.106	250.63	188.963	93.4908
0.57158	329.094	251.322	189.66	93.4791
0.57258	330.084	252.01	190.352	93.463
0.57358	331.064	252.686	191.054	93.4427
0.57458	332.057	253.355	191.765	93.4181
0.57558	333.059	254.046	192.472	93.3893
0.57658	334.044	254.741	193.177	93.3563
0.57758	335.027	255.432	193.887	93.3192
0.57858	336.017	256.117	194.596	93.2779
0.57958	337.022	256.791	195.297	93.2324
0.58058	338.035	257.477	195.999	93.1831
0.58158	339.037	258.167	196.707	93.1299
0.58258	340.029	258.843	197.408	93.0728
0.58358	341.023	259.515	198.103	93.0117
0.58458	342.026	260.2	198.808	92.9467
0.58558	343.041	260.882	199.546	92.8779
0.58658	344.062	261.56	200.298	92.8053
0.58758	345.08	262.226	201.051	92.7289
0.58858	346.106	262.898	201.806	92.6488
0.58958	347.112	263.573	202.551	92.565
0.59058	348.132	264.247	203.29	92.4776
0.59158	349.161	264.914	204.026	92.3866
0.59258	350.187	265.585	204.768	92.2922
0.59358	351.235	266.243	205.509	92.1945
0.59458	352.26	266.897	206.249	92.0934
0.59558	353.294	267.544	206.986	91.989
0.59658	354.331	268.169	207.725	91.8814
0.59758	355.372	268.799	208.462	91.7704
0.59858	356.393	269.438	209.186	91.6563
0.59958	357.409	270.097	209.912	91.5391
0.60058	358.423	270.759	210.645	91.4189
0.60158	359.447	271.423	211.377	91.2957
0.60258	360.471	272.096	212.111	91.1697
0.60358	361.497	272.756	212.844	91.0408
0.60458	362.518	273.418	213.58	90.9091
0.60558	363.527	274.079	214.307	90.7747
0.60658	364.538	274.722	215.037	90.6376
0.60758	365.535	275.371	215.745	90.498
0.60858	366.528	276.033	216.455	90.356
0.60958	367.528	276.695	217.162	90.2116
0.61058	368.529	277.348	217.867	90.0648
0.61158	369.517	278.015	218.571	89.9155
0.61258	370.523	278.672	219.278	89.7638
0.61358	371.545	279.322	219.979	89.6098
0.61458	372.552	279.957	220.686	89.4537
0.61558	373.55	280.587	221.388	89.2955
0.61658	374.558	281.254	222.086	89.1355
0.61758	375.568	281.907	222.779	88.9738
0.61858	376.594	282.55	223.475	88.8103
0.61958	377.616	283.196	224.156	88.6451
0.62058	378.621	283.835	224.849	88.4783
0.62158	379.642	284.48	225.567	88.3099
0.62258	380.644	285.124	226.301	88.1398
0.62358	381.652	285.76	227.063	87.9683
0.62458	382.658	286.394	227.83	87.7955
0.62558	383.648	287.025	228.589	87.6214
0.62658	384.631	287.671	229.351	87.4461
0.62758	385.649	288.316	230.106	87.2698
0.62858	386.668	288.969	230.858	87.0925
0.62958	387.69	289.616	231.598	86.9144
0.63058	388.732	290.229	232.329	86.7356
0.63158	389.74	290.847	233.078	86.5565
0.63258	390.7	291.471	233.813	86.3772
0.63358	391.675	292.086	234.543	86.1976
0.63458	392.699	292.687	235.273	86.0178
0.63558	393.734	293.297	236.007	85.8378
0.63658	394.747	293.906	236.745	85.6579
0.63758	395.779	294.503	237.465	85.478
0.63858	396.781	295.113	238.183	85.2985
0.63958	397.773	295.704	238.917	85.1194
0.64058	398.762	296.286	239.638	84.9408
0.64158	399.795	296.879	240.356	84.7629
0.64258	400.808	297.478	241.071	84.5857
0.64358	401.813	298.057	241.791	84.4094
0.64458	402.811	298.626	242.524	84.2342
0.64558	403.802	299.191	243.25	84.0605
0.64658	404.797	299.751	243.959	83.8881
0.64758	405.817	300.302	244.686	83.7175
0.64858	406.845	300.867	245.432	83.5486
0.64958	407.872	301.421	246.165	83.3817
0.65058	408.875	301.985	246.883	83.2171
0.65158	409.89	302.538	247.601	83.0548
0.65258	410.915	303.132	248.328	82.8952
0.65358	411.93	303.711	249.059	82.7385
0.65458	412.959	304.319	249.787	82.585
0.65558	414.011	304.92	250.514	82.4347
0.65658	415.055	305.521	251.249	82.2881
0.65758	416.08	306.108	251.987	82.1454
0.65858	417.102	306.749	252.729	82.0067
0.65958	418.109	307.388	253.459	81.8725
0.66058	419.123	308.002	254.188	81.7429
0.66158	420.122	308.606	254.918	81.618
0.66258	421.1	309.186	255.645	81.4981
0.66358	422.089	309.778	256.372	81.3836
0.66458	423.105	310.368	257.116	81.2747
0.66558	424.119	310.945	257.844	81.1716
0.66658	425.132	311.514	258.562	81.0747
0.66758	426.16	312.086	259.287	80.9843
0.66858	427.163	312.652	260.008	80.9004
0.66958	428.17	313.201	260.722	80.8237
0.67058	429.158	313.744	261.435	80.7542
0.67158	430.165	314.286	262.158	80.692
0.67258	431.166	314.852	262.875	80.6375
0.67358	432.161	315.409	263.583	80.5908
0.67458	433.153	315.955	264.284	80.5523
0.67558	434.136	316.494	264.99	80.5223
0.67658	435.104	317.041	265.702	80.5009
0.67758	436.061	317.614	266.414	80.4886
0.67858	437.036	318.198	267.141	80.4855
0.67958	438.056	318.785	267.876	80.4919
0.68058	439.058	319.374	268.603	80.5078
0.68158	440.043	319.96	269.332	80.5335
0.68258	441.01	320.555	270.051	80.5694
0.68358	441.995	321.149	270.77	80.6155
0.68458	442.99	321.732	271.493	80.6721
0.68558	443.994	322.309	272.225	80.7395
0.68658	444.997	322.892	272.969	80.8178
0.68758	446.01	323.468	273.722	80.9071
0.68858	446.98	324.056	274.472	81.0079
0.68958	447.941	324.633	275.216	81.12
0.69058	448.898	325.198	275.984	81.2437
0.69158	449.85	325.763	276.742	81.3791
0.69258	450.839	326.316	277.506	81.5261
0.69358	451.848	326.872	278.266	81.6849
0.69458	452.861	327.406	279.033	81.8558
0.69558	453.84	327.937	279.799	82.039
0.69658	454.801	328.478	280.567	82.2345
0.69758	455.785	329.039	281.339	82.4424
0.69858	456.761	329.616	282.117	82.6627
0.69958	457.753	330.198	282.874	82.8955
0.70058	458.717	330.772	283.645	83.1407
0.70158	459.677	331.325	284.395	83.3986
0.70258	460.656	331.901	285.155	83.6693
0.70358	461.667	332.481	285.919	83.9527
0.70458	462.641	333.062	286.679	84.2487
0.70558	463.612	333.632	287.439	84.5574
0.70658	464.621	334.195	288.196	84.8787
0.70758	465.628	334.799	288.942	85.213
0.70858	466.65	335.423	289.688	85.5599
0.70958	467.664	336.041	290.414	85.9196
0.71058	468.659	336.653	291.149	86.2922
0.71158	469.676	337.252	291.891	86.6778
0.71258	470.672	337.84	292.614	87.0761
0.71358	471.675	338.414	293.347	87.4874
0.71458	472.685	338.988	294.086	87.9114
0.71558	473.688	339.6	294.823	88.3483
0.71658	474.677	340.227	295.558	88.7978
0.71758	475.677	340.863	296.294	89.2599
0.71858	476.639	341.509	297.03	89.7345
0.71958	477.624	342.161	297.775	90.2217
0.72058	478.594	342.792	298.51	90.7213
0.72158	479.568	343.417	299.224	91.2333
0.72258	480.553	344.035	299.934	91.758
0.72358	481.523	344.656	300.665	92.2953
0.72458	482.475	345.275	301.401	92.8452
0.72558	483.422	345.903	302.12	93.4074
0.72658	484.345	346.523	302.833	93.9817
0.72758	485.286	347.135	303.553	94.5683
0.72858	486.258	347.767	304.268	95.1671
0.72958	487.25	348.398	304.965	95.7779
0.73058	488.224	349.027	305.66	96.4009
0.73158	489.185	349.626	306.362	97.0357
0.73258	490.144	350.222	307.073	97.6823
0.73358	491.135	350.814	307.755	98.3404
0.73458	492.136	351.427	308.447	99.0102
0.73558	493.14	352.03	309.126	99.6918
0.73658	494.152	352.645	309.836	100.384
0.73758	495.156	353.249	310.541	101.088
0.73858	496.159	353.837	311.243	101.803
0.73958	497.144	354.412	311.944	102.528
0.74058	498.133	355.003	312.648	103.265
0.74158	499.124	355.64	313.337	104.012
0.74258	500.098	356.269	313.987	104.77
0.74358	501.044	356.911	314.634	105.538
0.74458	502.012	357.542	315.263	106.317
0.74558	502.964	358.177	315.886	107.105
0.74658	503.936	358.835	316.502	107.903
0.74758	504.929	359.479	317.117	108.711
0.74858	505.893	360.134	317.736	109.528
0.74958	506.866	360.785	318.35	110.355
0.75058	507.813	361.437	318.98	111.19
0.75158	508.786	362.102	319.611	112.035
0.75258	509.751	362.752	320.217	112.889
0.75358	510.677	363.405	320.847	113.752
0.75458	511.6	364.054	321.51	114.623
0.75558	512.548	364.715	322.181	115.503
0.75658	513.455	365.404	322.865	116.391
0.75758	514.346	366.101	323.553	117.287
0.75858	515.242	366.775	324.266	118.191
0.75958	516.159	367.455	324.98	119.102
0.76058	517.071	368.116	325.717	120.02
0.76158	517.938	368.77	326.449	120.945
0.76258	518.814	369.427	327.174	121.877
0.76358	519.753	370.069	327.906	122.816
0.76458	520.643	370.719	328.623	123.761
0.76558	521.549	371.377	329.324	124.712
0.76658	522.437	372.034	330.026	125.669
0.76758	523.305	372.682	330.746	126.631
0.76858	524.19	373.317	331.445	127.6
0.76958	525.102	373.958	332.136	128.574
0.77058	526.02	374.604	332.825	129.554
0.77158	526.943	375.258	333.549	130.538
0.77258	527.85	375.899	334.267	131.527
0.77358	528.757	376.52	334.99	132.52
0.77458	529.66	377.155	335.709	133.518
0.77558	530.563	377.798	336.419	134.519
0.77658	531.461	378.41	337.143	135.523
0.77758	532.367	379.021	337.869	136.531
0.77858	533.241	379.662	338.584	137.542
0.77958	534.123	380.34	339.297	138.556
0.78058	535.02	381.012	340.024	139.572
0.78158	535.953	381.68	340.704	140.591
0.78258	536.892	382.35	341.366	141.611
0.78358	537.825	383.038	342.028	142.633
0.78458	538.723	383.727	342.681	143.657
0.78558	539.62	384.401	343.332	144.683
0.78658	540.492	385.073	343.984	145.71
0.78758	541.366	385.73	344.638	146.738
0.78858	542.267	386.373	345.32	147.767
0.78958	543.154	386.993	345.994	148.797
0.79058	544.038	387.607	346.646	149.827
0.79158	544.922	388.217	347.293	150.858
0.79258	545.784	388.834	347.945	151.889
0.79358	546.647	389.433	348.599	152.92
0.79458	547.531	390.031	349.285	153.951
0.79558	548.424	390.647	349.973	154.981
0.79658	549.297	391.282	350.664	156.011
0.79758	550.173	391.951	351.364	157.04
0.79858	551.005	392.607	352.063	158.069
0.79958	551.827	393.253	352.751	159.097
0.80058	552.658	393.889	353.409	160.124
0.80158	553.534	394.52	354.081	161.15
0.80258	554.394	395.15	354.746	162.175
0.80358	555.253	395.784	355.389	163.198
0.80458	556.105	396.433	356.031	164.221
0.80558	556.967	397.081	356.673	165.241
0.80658	557.833	397.714	357.303	166.261
0.80758	558.747	398.371	357.917	167.279
0.80858	559.647	399.025	358.526	168.297
0.80958	560.495	399.64	359.144	169.312
0.81058	561.317	400.25	359.801	170.327
0.81158	562.124	400.864	360.421	171.339
0.81258	562.953	401.454	361.036	172.35
0.81358	563.8	402.046	361.656	173.359
0.81458	564.641	402.665	362.285	174.366
0.81558	565.454	403.288	362.917	175.372
0.81658	566.239	403.917	363.532	176.377
0.81758	567.052	404.515	364.132	177.379
0.81858	567.861	405.158	364.718	178.38
0.81958	568.654	405.807	365.297	179.38
0.82058	569.461	406.446	365.927	180.379
0.82158	570.277	407.112	366.599	181.376
0.82258	571.094	407.767	367.287	182.372
0.82358	571.877	408.42	367.976	183.367
0.82458	572.656	409.077	368.667	184.36
0.82558	573.471	409.711	369.328	185.352
0.82658	574.266	410.352	369.979	186.342
0.82758	575.089	410.985	370.609	187.332
0.82858	575.917	411.615	371.243	188.32
0.82958	576.704	412.264	371.866	189.308
0.83058	577.49	412.918	372.503	190.294
0.83158	578.276	413.606	373.124	191.28
0.83258	579.097	414.273	373.727	192.265
0.83358	579.927	414.932	374.361	193.248
0.83458	580.769	415.607	374.972	194.231
0.83558	581.566	416.275	375.56	195.212
0.83658	582.398	416.931	376.147	196.193
0.83758	583.218	417.601	376.731	197.174
0.83858	584.057	418.301	377.31	198.154
0.83958	584.896	419.002	377.895	199.134
0.84058	585.717	419.684	378.487	200.113
0.84158	586.536	420.375	379.063	201.092
0.84258	587.345	421.067	379.69	202.071
0.84358	588.156	421.756	380.314	203.05
0.84458	588.959	422.489	380.879	204.028
0.84558	589.826	423.214	381.469	205.005
0.84658	590.687	423.932	382.053	205.982
0.84758	591.532	424.635	382.652	206.959
0.84858	592.365	425.34	383.214	207.934
0.84958	593.154	426.017	383.815	208.91
0.85058	593.94	426.705	384.43	209.884
0.85158	594.752	427.376	385.049	210.859
0.85258	595.546	428.056	385.698	211.833
0.85358	596.382	428.705	386.4	212.807
0.85458	597.179	429.373	387.125	213.78
0.85558	597.989	430.024	387.859	214.752
0.85658	598.754	430.684	388.603	215.724
0.85758	599.542	431.345	389.317	216.696
0.85858	600.359	432.006	390.005	217.667
0.85958	601.181	432.594	390.702	218.637
0.86058	601.993	433.17	391.391	219.606
0.86158	602.763	433.756	392.096	220.575
0.86258	603.557	434.349	392.787	221.543
0.86358	604.333	434.955	393.461	222.511
0.86458	605.114	435.549	394.13	223.478
0.86558	605.882	436.148	394.788	224.445
0.86658	606.668	436.762	395.454	225.412
0.86758	607.416	437.375	396.137	226.378
0.86858	608.201	437.984	396.808	227.343
0.86958	608.993	438.638	397.488	228.307
0.87058	609.757	439.302	398.154	229.271
0.87158	610.535	439.969	398.82	230.234
0.87258	611.31	440.632	399.489	231.197
0.87358	612.097	441.314	400.166	232.159
0.87458	612.903	442.039	400.829	233.121
0.87558	613.713	442.788	401.45	234.081
0.87658	614.509	443.539	402.082	235.041
0.87758	615.305	444.266	402.712	235.999
0.87858	616.102	444.957	403.319	236.957
0.87958	616.868	445.64	403.937	237.914
0.88058	617.638	446.32	404.524	238.869
0.88158	618.418	446.983	405.086	239.823
0.88258	619.179	447.652	405.673	240.776
0.88358	619.92	448.333	406.275	241.728
0.88458	620.674	449.036	406.862	242.678
0.88558	621.442	449.744	407.446	243.626
0.88658	622.226	450.447	408.067	244.572
0.88758	622.976	451.152	408.702	245.517
0.88858	623.752	451.861	409.352	246.459
0.88958	624.555	452.56	409.981	247.399
0.89058	625.346	453.274	410.616	248.337
0.89158	626.104	454.001	411.229	249.274
0.89258	626.89	454.742	411.841	250.209
0.89358	627.657	455.491	412.459	251.143
0.89458	628.418	456.219	413.047	252.075
0.89558	629.184	456.954	413.668	253.005
0.89658	629.963	457.71	414.263	253.934
0.89758	630.773	458.466	414.876	254.86
0.89858	631.543	459.197	415.502	255.785
0.89958	632.32	459.913	416.112	256.707
0.90058	633.117	460.626	416.75	257.628
0.90158	633.914	461.335	417.371	258.546
0.90258	634.708	462.038	418.009	259.462
0.90358	635.493	462.733	418.686	260.374
0.90458	636.279	463.445	419.33	261.285
0.90558	637.063	464.156	419.987	262.193
0.90658	637.833	464.881	420.659	263.099
0.90758	638.56	465.606	421.316	264.002
0.90858	639.303	466.303	421.974	264.902
0.90958	640.067	466.967	422.575	265.799
0.91058	640.828	467.633	423.162	266.694
0.91158	641.589	468.294	423.772	267.587
0.91258	642.368	468.949	424.373	268.477
0.91358	643.131	469.579	424.978	269.365
0.91458	643.87	470.224	425.568	270.249
0.91558	644.61	470.865	426.113	271.13
0.91658	645.364	471.488	426.689	272.009
0.91758	646.094	472.123	427.268	272.884
0.91858	646.833	472.798	427.807	273.757
0.91958	647.578	473.478	428.352	274.626
0.92058	648.302	474.151	428.909	275.492
0.92158	649.048	474.826	429.485	276.354
0.92258	649.798	475.514	430.033	277.213
0.92358	650.525	476.166	430.566	278.067
0.92458	651.265	476.808	431.083	278.917
0.92558	651.964	477.433	431.598	279.764
0.92658	652.653	478.058	432.146	280.606
0.92758	653.349	478.701	432.646	281.444
0.92858	654.071	479.354	433.135	282.279
0.92958	654.838	479.97	433.632	283.11
0.93058	655.596	480.58	434.149	283.937
0.93158	656.338	481.182	434.691	284.759
0.93258	657.039	481.802	435.253	285.577
0.93358	657.752	482.418	435.891	286.391
0.93458	658.462	483.084	436.535	287.2
0.93558	659.19	483.737	437.178	288.005
0.93658	659.959	484.399	437.822	288.806
0.93758	660.725	485.034	438.457	289.603
0.93858	661.443	485.699	439.125	290.396
0.93958	662.174	486.367	439.772	291.185
0.94058	662.909	487.034	440.396	291.97
0.94158	663.637	487.692	441.017	292.751
0.94258	664.37	488.302	441.573	293.529
0.94358	665.116	488.908	442.073	294.303
0.94458	665.861	489.516	442.576	295.072
0.94558	666.619	490.146	443.082	295.838
0.94658	667.359	490.773	443.663	296.601
0.94758	668.077	491.357	444.223	297.359
0.94858	668.825	491.962	444.801	298.114
0.94958	669.584	492.544	445.394	298.865
0.95058	670.338	493.123	446.027	299.613
0.95158	671.096	493.721	446.659	300.358
0.95258	671.839	494.304	447.336	301.099
0.95358	672.591	494.898	447.996	301.837
0.95458	673.356	495.493	448.617	302.57
0.95558	674.084	496.091	449.227	303.3
0.95658	674.796	496.67	449.899	304.026
0.95758	675.509	497.243	450.587	304.749
0.95858	676.24	497.804	451.245	305.467
0.95958	676.945	498.385	451.891	306.182
0.96058	677.671	498.985	452.518	306.893
0.96158	678.441	499.587	453.13	307.6
0.96258	679.184	500.194	453.743	308.303
0.96358	679.932	500.808	454.35	309.002
0.96458	680.673	501.459	454.973	309.697
0.96558	681.422	502.076	455.634	310.388
0.96658	682.158	502.681	456.252	311.074
0.96758	682.899	503.297	456.867	311.756
0.96858	683.633	503.954	457.471	312.434
0.96958	684.325	504.619	458.112	313.108
0.97058	684.996	505.274	458.711	313.779
0.97158	685.679	505.905	459.256	314.446
0.97258	686.381	506.545	459.742	315.109
0.97358	687.108	507.176	460.211	315.768
0.97458	687.829	507.82	460.604	316.422
0.97558	688.563	508.456	460.998	317.073
0.97658	689.248	509.089	461.467	317.72
0.97758	689.976	509.722	461.945	318.363
0.97858	690.696	510.417	462.439	319.002
0.97958	691.426	511.121	462.945	319.637
0.98058	692.178	511.825	463.451	320.269
0.98158	692.93	512.512	463.923	320.897
0.98258	693.685	513.193	464.406	321.523
0.98358	694.417	513.867	464.926	322.144
0.98458	695.116	514.511	465.482	322.763
0.98558	695.797	515.142	465.988	323.378
0.98658	696.482	515.782	466.528	323.989
0.98758	697.182	516.446	467.076	324.597
0.98858	697.893	517.134	467.607	325.201
0.98958	698.606	517.838	468.09	325.802
0.99058	699.33	518.571	468.599	326.399
0.99158	700.005	519.291	469.138	326.994
0.99258	700.662	520.048	469.624	327.586
0.99358	701.352	520.812	470.147	328.175
0.99458	702.015	521.595	470.636	328.76
0.99558	702.709	522.439	471.116	329.342
0.99658	703.372	523.251	471.619	329.921
0.99758	704.062	524.062	472.083	330.496
0.99858	704.758	524.828	472.51	331.068
0.99958	705.451	525.6	472.932	331.636
1.00058	706.149	526.364	473.345	332.2
1.00158	706.854	527.137	473.789	332.762
1.00258	707.524	527.907	474.221	333.319
1.00358	708.218	528.7	474.744	333.873
1.00458	708.911	529.479	475.255	334.424
1.00558	709.592	530.263	475.798	334.972
1.00658	710.306	531.04	476.303	335.516
1.00758	711.055	531.819	476.736	336.057
1.00858	711.83	532.605	477.175	336.594
1.00958	712.605	533.38	477.635	337.128
1.01058	713.376	534.164	478.138	337.659
1.01158	714.129	534.956	478.641	338.187
1.01258	714.895	535.745	479.153	338.712
1.01358	715.653	536.528	479.605	339.234
1.01458	716.409	537.323	480.063	339.754
1.01558	717.15	538.085	480.532	340.271
1.01658	717.887	538.886	480.957	340.784
1.01758	718.633	539.732	481.403	341.295
1.01858	719.397	540.58	481.783	341.802
1.01958	720.1	541.383	482.134	342.306
1.02058	720.829	542.176	482.508	342.808
1.02158	721.574	543.013	482.865	343.306
1.02258	722.311	543.845	483.224	343.801
1.02358	723.085	544.691	483.587	344.295
1.02458	723.822	545.53	483.983	344.785
1.02558	724.563	546.385	484.421	345.272
1.02658	725.308	547.235	484.843	345.755
1.02758	726.052	548.096	485.231	346.235
1.02858	726.761	548.96	485.635	346.713
1.02958	727.472	549.821	486.076	347.187
1.03058	728.182	550.649	486.54	347.658
1.03158	728.888	551.497	486.992	348.126
1.03258	729.588	552.32	487.425	348.592
1.03358	730.333	553.146	487.866	349.057
1.03458	731.057	553.952	488.285	349.518
1.03558	731.721	554.751	488.743	349.977
1.03658	732.432	555.573	489.226	350.433
1.03758	733.207	556.409	489.676	350.887
1.03858	733.988	557.233	490.117	351.339
1.03958	734.789	558.052	490.553	351.788
1.04058	735.577	558.845	490.988	352.235
1.04158	736.372	559.648	491.376	352.68
1.04258	737.118	560.421	491.795	353.123
1.04358	737.905	561.191	492.23	353.564
1.04458	738.696	561.98	492.64	354.002
1.04558	739.479	562.741	493.079	354.438
1.04658	740.267	563.518	493.582	354.873
1.04758	741.069	564.32	494.124	355.305
1.04858	741.828	565.137	494.725	355.736
1.04958	742.563	565.932	495.31	356.164
1.05058	743.306	566.729	495.858	356.59
1.05158	744.088	567.539	496.408	357.014
1.05258	744.849	568.365	496.889	357.435
1.05358	745.584	569.184	497.336	357.855
1.05458	746.331	570.007	497.735	358.272
1.05558	747.059	570.804	498.114	358.688
1.05658	747.796	571.579	498.474	359.101
1.05758	748.507	572.403	498.797	359.512
1.05858	749.258	573.226	499.114	359.921
1.05958	749.982	574.028	499.418	360.328
1.06058	750.702	574.894	499.763	360.733
1.06158	751.373	575.777	500.115	361.137
1.06258	752.089	576.685	500.483	361.538
1.06358	752.818	577.65	500.848	361.938
1.06458	753.579	578.595	501.27	362.336
1.06558	754.319	579.527	501.683	362.73
1.06658	755.029	580.448	502.099	363.124
1.06758	755.725	581.347	502.495	363.515
1.06858	756.407	582.273	502.854	363.904
1.06958	757.089	583.231	503.186	364.292
1.07058	757.756	584.152	503.529	364.677
1.07158	758.466	585.064	503.835	365.06
1.07258	759.154	585.963	504.091	365.441
1.07358	759.854	586.895	504.287	365.82
1.07458	760.543	587.79	504.549	366.196
1.07558	761.215	588.642	504.931	366.571
1.07658	761.918	589.488	505.358	366.943
1.07758	762.639	590.311	505.709	367.313
1.07858	763.389	591.166	506.049	367.68
1.07958	764.109	592.009	506.423	368.046
1.08058	764.785	592.848	506.816	368.41
1.08158	765.402	593.674	507.227	368.772
1.08258	766.037	594.507	507.662	369.134
1.08358	766.695	595.364	508.123	369.496
1.08458	767.363	596.187	508.494	369.858
1.08558	768.028	597.006	508.803	370.22
1.08658	768.695	597.821	509.14	370.582
1.08758	769.334	598.645	509.562	370.945
1.08858	769.956	599.453	509.969	371.308
1.08958	770.644	600.278	510.407	371.671
1.09058	771.335	601.098	510.792	372.034
1.09158	772.01	601.897	511.144	372.399
1.09258	772.722	602.698	511.621	372.766
1.09358	773.404	603.471	512.155	373.134
1.09458	774.074	604.261	512.7	373.503
1.09558	774.716	605.063	513.223	373.874
1.09658	775.388	605.88	513.667	374.247
1.09758	776.064	606.672	514.046	374.621
1.09858	776.741	607.456	514.414	374.996
1.09958	777.409	608.238	514.797	375.373
1.10058	778.065	609.021	515.184	375.751
1.10158	778.737	609.82	515.544	376.129
1.10258	779.426	610.611	515.929	376.509
1.10358	780.055	611.419	516.241	376.891
1.10458	780.636	612.214	516.581	377.273
1.10558	781.275	612.964	516.96	377.655
1.10658	781.92	613.717	517.441	378.039
1.10758	782.54	614.483	517.896	378.422
1.10858	783.146	615.271	518.368	378.806
1.10958	783.724	616.048	518.798	379.191
1.11058	784.318	616.823	519.259	379.577
1.11158	784.911	617.6	519.666	379.964
1.11258	785.475	618.386	520.104	380.352
1.11358	786.085	619.196	520.574	380.742
1.11458	786.677	620.024	520.97	381.133
1.11558	787.244	620.846	521.394	381.525
1.11658	787.8	621.7	521.858	381.918
1.11758	788.306	622.522	522.279	382.311
1.11858	788.832	623.328	522.704	382.706
1.11958	789.383	624.085	523.176	383.102
1.12058	789.88	624.84	523.656	383.498
1.12158	790.366	625.606	524.128	383.896
1.12258	790.845	626.39	524.547	384.295
1.12358	791.332	627.156	525.041	384.695
1.12458	791.823	627.966	525.412	385.096
1.12558	792.323	628.734	525.716	385.498
1.12658	792.838	629.551	525.983	385.9
1.12758	793.351	630.368	526.354	386.304
1.12858	793.861	631.174	526.716	386.708
1.12958	794.35	631.964	527.081	387.113
1.13058	794.846	632.772	527.399	387.519
1.13158	795.376	633.567	527.672	387.926
1.13258	795.913	634.364	527.95	388.334
1.13358	796.45	635.154	528.217	388.744
1.13458	796.978	635.974	528.557	389.155
1.13558	797.509	636.737	528.908	389.566
1.13658	798.037	637.475	529.307	389.978
1.13758	798.564	638.219	529.72	390.391
1.13858	799.09	638.969	530.139	390.804
1.13958	799.618	639.726	530.594	391.217
1.14058	800.156	640.459	531.097	391.631
1.14158	800.661	641.176	531.516	392.047
1.14258	801.142	641.911	531.895	392.462
1.14358	801.641	642.626	532.347	392.879
1.14458	802.183	643.364	532.741	393.295
1.14558	802.688	644.163	533.081	393.71
1.14658	803.206	644.982	533.401	394.126
1.14758	803.675	645.823	533.71	394.542
1.14858	804.143	646.687	534.047	394.958
1.14958	804.615	647.533	534.342	395.373
1.15058	805.08	648.347	534.62	395.788
1.15158	805.582	649.182	534.91	396.203
1.15258	806.041	650.05	535.18	396.617
1.15358	806.521	650.913	535.489	397.032
1.15458	807.037	651.755	535.764	397.446
1.15558	807.545	652.587	536.031	397.86
1.15658	808.043	653.422	536.284	398.274
1.15758	808.588	654.265	536.5	398.687
1.15858	809.154	655.093	536.736	399.101
1.15958	809.729	655.923	536.939	399.513
1.16058	810.259	656.747	537.186	399.926
1.16158	810.797	657.562	537.422	400.338
1.16258	811.397	658.354	537.689	400.75
1.16358	811.995	659.136	537.947	401.162
1.16458	812.516	659.935	538.262	401.575
1.16558	813.054	660.73	538.625	401.988
1.16658	813.6	661.567	539.17	402.402
1.16758	814.171	662.428	539.673	402.817
1.16858	814.756	663.26	540.049	403.231
1.16958	815.315	664.06	540.372	403.647
1.17058	815.852	664.834	540.791	404.062
1.17158	816.405	665.623	541.184	404.478
1.17258	816.964	666.433	541.614	404.896
1.17358	817.525	667.243	541.991	405.315
1.17458	818.112	668.049	542.41	405.737
1.17558	818.714	668.864	542.856	406.161
1.17658	819.283	669.685	543.269	406.586
1.17758	819.871	670.504	543.666	407.011
1.17858	820.454	671.299	544.045	407.438
1.17958	821.057	672.056	544.506	407.866
1.18058	821.674	672.798	544.969	408.296
1.18158	822.23	673.491	545.43	408.729
1.18258	822.728	674.233	545.841	409.162
1.18358	823.23	674.948	546.22	409.597
1.18458	823.794	675.663	546.585	410.034
1.18558	824.414	676.376	547.007	410.471
1.18658	825.038	677.091	547.434	410.91
1.18758	825.677	677.79	547.869	411.35
1.18858	826.32	678.452	548.279	411.792
1.18958	826.926	679.13	548.794	412.235
1.19058	827.542	679.792	549.255	412.678
1.19158	828.167	680.447	549.637	413.122
1.19258	828.778	681.111	550.053	413.566
1.19358	829.421	681.742	550.508	414.011
1.19458	830.039	682.398	550.971	414.456
1.19558	830.651	683.051	551.46	414.9
1.19658	831.271	683.666	551.837	415.345
1.19758	831.916	684.297	552.138	415.788
1.19858	832.548	684.882	552.449	416.231
1.19958	833.209	685.499	552.795	416.674
1.20058	833.901	686.128	553.208	417.116
1.20158	834.561	686.748	553.559	417.558
1.20258	835.189	687.335	553.897	417.999
1.20358	835.833	687.941	554.256	418.439
1.20458	836.47	688.55	554.562	418.879
1.20558	837.113	689.143	554.877	419.319
1.20658	837.759	689.708	555.195	419.758
1.20758	838.4	690.288	555.54	420.196
1.20858	838.992	690.895	555.838	420.634
1.20958	839.586	691.488	556.119	421.071
1.21058	840.195	692.092	556.321	421.507
1.21158	840.834	692.695	556.572	421.943
1.21258	841.489	693.341	556.92	422.378
1.21358	842.12	694.063	557.207	422.813
1.21458	842.749	694.815	557.471	423.246
1.21558	843.397	695.612	557.69	423.679
1.21658	844.062	696.412	557.926	424.112
1.21758	844.781	697.2	558.255	424.544
1.21858	845.457	697.966	558.555	424.976
1.21958	846.134	698.701	558.817	425.408
1.22058	846.824	699.465	559.044	425.838
1.22158	847.519	700.24	559.255	426.266
1.22258	848.225	701.017	559.505	426.693
1.22358	848.946	701.761	559.764	427.118
1.22458	849.661	702.493	560.115	427.544
1.22558	850.361	703.251	560.407	427.97
1.22658	851.046	703.977	560.638	428.396
1.22758	851.76	704.756	560.756	428.822
1.22858	852.416	705.533	560.882	429.249
1.22958	853.067	706.286	560.972	429.677
1.23058	853.738	707.061	561.146	430.105
1.23158	854.429	707.833	561.402	430.533
1.23258	855.152	708.584	561.691	430.963
1.23358	855.812	709.332	561.924	431.394
1.23458	856.488	710.087	562.163	431.826
1.23558	857.141	710.838	562.495	432.26
1.23658	857.84	711.579	562.818	432.695
1.23758	858.479	712.306	563.116	433.132
1.23858	859.114	713.027	563.414	433.569
1.23958	859.784	713.776	563.672	434.009
1.24058	860.477	714.488	563.886	434.449
1.24158	861.19	715.186	564.116	434.891
1.24258	861.895	715.894	564.316	435.334
1.24358	862.576	716.62	564.588	435.778
1.24458	863.276	717.356	564.824	436.223
1.24558	864.01	718.062	565.015	436.67
1.24658	864.665	718.783	565.319	437.117
1.24758	865.331	719.507	565.608	437.566
1.24858	865.988	720.254	565.78	438.015
1.24958	866.642	721.075	566.12	438.463
1.25058	867.334	721.938	566.432	438.913
1.25158	868.03	722.811	566.715	439.363
1.25258	868.73	723.687	567.058	439.815
1.25358	869.455	724.553	567.35	440.267
1.25458	870.122	725.427	567.637	440.721
1.25558	870.846	726.289	567.884	441.175
1.25658	871.552	727.205	568.123	441.63
1.25758	872.332	728.175	568.328	442.085
1.25858	873.084	729.067	568.525	442.541
1.25958	873.8	729.948	568.733	442.998
1.26058	874.505	730.894	568.935	443.456
1.26158	875.209	731.757	569.09	443.915
1.26258	875.975	732.64	569.312	444.375
1.26358	876.732	733.499	569.548	444.836
1.26458	877.484	734.321	569.68	445.298
1.26558	878.215	735.129	569.843	445.762
1.26658	879.001	735.917	569.981	446.226
1.26758	879.819	736.75	570.146	446.692
1.26858	880.659	737.609	570.351	447.158
1.26958	881.493	738.434	570.537	447.626
1.27058	882.3	739.203	570.736	448.094
1.27158	883.116	739.969	570.888	448.563
1.27258	883.939	740.724	571.045	449.034
1.27358	884.788	741.507	571.307	449.505
1.27458	885.62	742.264	571.534	449.977
1.27558	886.439	743.013	571.756	450.45
1.27658	887.241	743.748	571.992	450.924
1.27758	888.076	744.509	572.234	451.398
1.27858	888.914	745.326	572.459	451.874
1.27958	889.76	746.139	572.689	452.349
1.28058	890.621	746.967	572.939	452.826
1.28158	891.453	747.793	573.22	453.302
1.28258	892.272	748.616	573.454	453.779
1.28358	893.105	749.442	573.684	454.258
1.28458	893.985	750.235	573.872	454.736
1.28558	894.869	751.054	573.979	455.216
1.28658	895.719	751.868	574.089	455.695
1.28758	896.566	752.705	574.03	456.175
1.28858	897.433	753.52	573.968	456.656
1.28958	898.261	754.348	573.959	457.136
1.29058	899.099	755.174	573.976	457.617
1.29158	899.921	755.997	573.923	458.098
1.29258	900.787	756.817	573.898	458.58
1.29358	901.588	757.627	573.83	459.063
1.29458	902.411	758.453	573.822	459.547
1.29558	903.269	759.254	573.782	460.031
1.29658	904.107	760.022	573.704	460.517
1.29758	904.915	760.815	573.639	461.003
1.29858	905.721	761.63	573.605	461.491
1.29958	906.572	762.533	573.597	461.98
1.30058	907.43	763.454	573.507	462.471
1.30158	908.251	764.351	573.38	462.962
1.30258	909.032	765.256	573.246	463.455
1.30358	909.826	766.184	573.198	463.95
1.30458	910.637	767.125	573.128	464.446
1.30558	911.473	768.035	573.088	464.943
1.30658	912.316	768.991	572.981	465.442
1.30758	913.162	769.912	572.863	465.944
1.30858	914.072	770.829	572.712	466.446
1.30958	914.974	771.723	572.585	466.951
1.31058	915.862	772.635	572.372	467.457
1.31158	916.746	773.558	572.245	467.965
1.31258	917.647	774.455	572.147	468.475
1.31358	918.514	775.396	572.012	468.986
1.31458	919.383	776.306	571.922	469.5
1.31558	920.28	777.214	571.849	470.017
1.31658	921.2	778.106	571.669	470.537
1.31758	922.136	778.982	571.503	471.061
1.31858	923.12	779.859	571.352	471.588
1.31958	924.117	780.72	571.248	472.119
1.32058	925.089	781.599	571.082	472.652
1.32158	926.061	782.48	570.849	473.19
1.32258	927.001	783.344	570.649	473.731
1.32358	927.922	784.194	570.461	474.276
1.32458	928.878	785.082	570.329	474.826
1.32558	929.819	785.963	570.416	475.379
1.32658	930.801	786.868	570.551	475.936
1.32758	931.778	787.747	570.728	476.497
1.32858	932.774	788.611	570.84	477.061
1.32958	933.762	789.463	570.944	477.63
1.33058	934.681	790.318	571.082	478.203
1.33158	935.627	791.181	571.267	478.778
1.33258	936.577	792.054	571.416	479.358
1.33358	937.56	792.941	571.537	479.941
1.33458	938.542	793.858	571.689	480.527
1.33558	939.499	794.75	571.838	481.117
1.33658	940.442	795.633	572.088	481.711
1.33758	941.366	796.572	572.349	482.308
1.33858	942.331	797.467	572.56	482.909
1.33958	943.327	798.379	572.754	483.513
1.34058	944.334	799.258	572.996	484.121
1.34158	945.324	800.196	573.226	484.734
1.34258	946.286	801.159	573.513	485.349
1.34358	947.261	802.089	573.774	485.969
1.34458	948.217	803.063	574.013	486.593
1.34558	949.174	804.022	574.184	487.22
1.34658	950.139	804.928	574.378	487.852
1.34758	951.104	805.782	574.549	488.487
1.34858	952.114	806.603	574.785	489.127
1.34958	953.116	807.436	575.007	489.77
1.35058	954.071	808.251	575.207	490.418
1.35158	955.023	809.083	575.37	491.069
1.35258	955.982	809.907	575.48	491.725
1.35358	956.972	810.715	575.583	492.386
1.35458	957.928	811.572	575.659	493.05
1.35558	958.892	812.433	575.783	493.719
1.35658	959.915	813.281	575.895	494.392
1.35758	960.929	814.113	575.971	495.069
1.35858	961.925	814.965	576.036	495.75
1.35958	962.89	815.829	576.134	496.436
1.36058	963.886	816.679	576.261	497.126
1.36158	964.863	817.503	576.396	497.819
1.36258	965.811	818.32	576.514	498.517
1.36358	966.753	819.165	576.685	499.218
1.36458	967.704	820.04	576.792	499.922
1.36558	968.69	820.881	576.817	500.63
1.36658	969.662	821.7	576.935	501.341
1.36758	970.625	822.486	577	502.054
1.36858	971.6	823.239	577.05	502.77
1.36958	972.555	824.02	577.135	503.49
1.37058	973.531	824.786	577.106	504.213
1.37158	974.549	825.586	577.084	504.939
1.37258	975.591	826.396	577.098	505.668
1.37358	976.648	827.222	577.084	506.401
1.37458	977.693	828.025	577.084	507.137
1.37558	978.745	828.84	577.101	507.877
1.37658	979.755	829.67	577.126	508.62
1.37758	980.819	830.543	577.151	509.365
1.37858	981.857	831.417	577.146	510.113
1.37958	982.924	832.343	577.123	510.862
1.38058	983.988	833.261	577.081	511.614
1.38158	985.014	834.123	577.005	512.369
1.38258	986.016	834.971	576.943	513.126
1.38358	987.01	835.779	576.907	513.885
1.38458	988.02	836.624	576.89	514.646
1.38558	989.066	837.505	576.901	515.41
1.38658	990.158	838.367	576.943	516.177
1.38758	991.236	839.25	577	516.945
1.38858	992.302	840.125	577.047	517.714
1.38958	993.359	841.028	577.05	518.486
1.39058	994.429	841.916	577.022	519.26
1.39158	995.515	842.799	577.025	520.036
1.39258	996.635	843.669	577.056	520.813
1.39358	997.77	844.533	577.109	521.593
1.39458	998.866	845.407	577.106	522.374
1.39558	999.959	846.257	577.092	523.157
1.39658	1001.06	847.098	577.129	523.942
1.39758	1002.17	847.933	577.154	524.729
1.39858	1003.24	848.788	577.177	525.518
1.39958	1004.3	849.68	577.21	526.308
1.40058	1005.39	850.579	577.219	527.1
1.40158	1006.49	851.433	577.227	527.894
1.40258	1007.6	852.314	577.179	528.689
1.40358	1008.72	853.167	577.202	529.487
1.40458	1009.81	854.019	577.191	530.287
1.40558	1010.91	854.841	577.182	531.088
1.40658	1012.03	855.677	577.222	531.892
1.40758	1013.12	856.536	577.261	532.698
1.40858	1014.17	857.358	577.269	533.506
1.40958	1015.2	858.188	577.255	534.315
1.41058	1016.24	859.051	577.219	535.127
1.41158	1017.25	859.939	577.168	535.94
1.41258	1018.29	860.838	577.123	536.754
1.41358	1019.31	861.668	577.087	537.569
1.41458	1020.32	862.454	577.014	538.387
1.41558	1021.34	863.236	576.915	539.205
1.41658	1022.41	863.975	576.825	540.023
1.41758	1023.5	864.721	576.727	540.842
1.41858	1024.57	865.436	576.64	541.662
1.41958	1025.62	866.129	576.547	542.484
1.42058	1026.66	866.833	576.466	543.307
1.42158	1027.68	867.529	576.396	544.13
1.42258	1028.71	868.233	576.345	544.954
1.42358	1029.76	868.884	576.272	545.777
1.42458	1030.79	869.554	576.151	546.601
1.42558	1031.85	870.267	576.025	547.426
1.42658	1032.92	870.956	575.879	548.251
1.42758	1034.02	871.664	575.763	549.077
1.42858	1035.07	872.333	575.614	549.903
1.42958	1036.09	872.99	575.463	550.729
1.43058	1037.16	873.648	575.274	551.556
1.43158	1038.21	874.308	575.17	552.384
1.43258	1039.25	874.974	575.019	553.212
1.43358	1040.32	875.623	574.884	554.042
1.43458	1041.4	876.28	574.78	554.872
1.43558	1042.5	876.947	574.665	555.703
1.43658	1043.63	877.624	574.544	556.537
1.43758	1044.69	878.288	574.46	557.373
1.43858	1045.75	878.961	574.389	558.21
1.43958	1046.8	879.621	574.35	559.05
1.44058	1047.83	880.268	574.268	559.891
1.44158	1048.86	880.943	574.204	560.734
1.44258	1049.92	881.658	574.117	561.58
1.44358	1050.96	882.34	574.038	562.427
1.44458	1051.99	883.042	573.942	563.276
1.44558	1053.04	883.752	573.751	564.127
1.44658	1054.07	884.483	573.411	564.979
1.44758	1055.12	885.22	573.049	565.833
1.44858	1056.15	885.953	572.703	566.688
1.44958	1057.2	886.622	572.358	567.545
1.45058	1058.25	887.193	571.978	568.403
1.45158	1059.27	887.751	571.596	569.261
1.45258	1060.29	888.304	571.225	570.121
1.45358	1061.32	888.851	570.863	570.982
1.45458	1062.34	889.453	570.472	571.844
1.45558	1063.36	890.12	570.017	572.706
1.45658	1064.38	890.821	569.59	573.57
1.45758	1065.37	891.503	569.034	574.435
1.45858	1066.39	892.123	568.488	575.302
1.45958	1067.38	892.754	567.977	576.17
1.46058	1068.37	893.401	567.491	577.04
1.46158	1069.35	893.987	567.005	577.912
1.46258	1070.36	894.603	566.524	578.787
1.46358	1071.36	895.196	566.016	579.665
1.46458	1072.39	895.796	565.516	580.547
1.46558	1073.35	896.378	565.032	581.432
1.46658	1074.29	896.974	564.557	582.319
1.46758	1075.28	897.589	564.054	583.211
1.46858	1076.3	898.187	563.591	584.105
1.46958	1077.3	898.772	563.088	585.002
1.47058	1078.32	899.376	562.588	585.903
1.47158	1079.37	900.016	562.104	586.807
1.47258	1080.41	900.656	561.621	587.715
1.47358	1081.44	901.318	561.16	588.624
1.47458	1082.42	901.951	560.671	589.537
1.47558	1083.38	902.586	560.222	590.452
1.47658	1084.37	903.224	559.699	591.371
1.47758	1085.34	903.89	559.143	592.292
1.47858	1086.28	904.492	558.631	593.216
1.47958	1087.19	905.07	558.117	594.142
1.48058	1088.14	905.628	557.578	595.072
1.48158	1089.1	906.182	557.055	596.005
1.48258	1090.12	906.757	556.555	596.942
1.48358	1091.14	907.373	556.063	597.881
1.48458	1092.15	907.97	555.526	598.824
1.48558	1093.11	908.566	555.009	599.771
1.48658	1093.99	909.195	554.554	600.722
1.48758	1094.85	909.81	554.062	601.677
1.48858	1095.74	910.399	553.573	602.636
1.48958	1096.65	911.035	553.101	603.599
1.49058	1097.51	911.628	552.657	604.565
1.49158	1098.39	912.221	552.213	605.535
1.49258	1099.27	912.826	551.755	606.508
1.49358	1100.13	913.441	551.295	607.486
1.49458	1100.98	914.034	550.806	608.469
1.49558	1101.82	914.619	550.334	609.455
1.49658	1102.69	915.206	549.909	610.446
1.49758	1103.6	915.894	549.468	611.441
1.49858	1104.5	916.561	549.016	612.44
1.49958	1105.38	917.242	548.572	613.444
1.50058	1106.27	917.853	548.145	614.453

## Sheet: Fig.2b
	Au4Cu2	Au5Cu1	Au3Cu3	Au		Inset of Fig.2b
Potential (V vs. RHE)	Current densityECSA (mA cm-2)					Au4Cu2		Au5Cu1		Au3Cu3		Au
0	-0.0279	-0.02557	-0.02144	-0.02873		log (JECSA (mA cm-2)	Potential (V vs. RHE)	log (JECSA (mA cm-2)	Potential (V vs. RHE)	log (JECSA (mA cm-2)	Potential (V vs. RHE)	log (JECSA (mA cm-2)	Potential (V vs. RHE)
0.05	-0.01096	-0.022	-0.01865	-0.02432		-0.91908	0.27758	-0.84896	0.31858	-0.85959	0.57858	-0.79064	0.31358
0.1	-0.00455	-0.01889	-0.01492	-0.02079		-0.82217	0.28658	-0.75205	0.32958	-0.76268	0.59858	-0.69373	0.32758
0.15	0.000795181	-0.00716	-0.00815	-0.01228		-0.74299	0.29358	-0.67287	0.33858	-0.6835	0.61558	-0.61455	0.34158
0.2	0.09039	0.03619	0.01147	0.00496		-0.61805	0.30658	-0.54793	0.35658	-0.55856	0.64058	-0.48961	0.36158
0.25	0.23872	0.15063	0.04466	0.03789		-0.52114	0.31758	-0.45102	0.36958	-0.46165	0.66358	-0.3927	0.37858
0.3	0.52699	0.32782	0.08133	0.10089		-0.44196	0.32558	-0.37184	0.38058	-0.38247	0.68558	-0.31352	0.39458
0.35	0.7812	0.63213	0.11404	0.30964
0.4	1.06128	0.8608	0.14256	0.59751
0.45	1.35542	1.07056	0.16848	0.93603
0.5	1.73518	1.37725	0.20891	1.23485
0.55	2.06	1.60663	0.22317	1.49474
0.6	2.41446	1.87384	0.23392	1.71142
0.65	2.73012	2.12285	0.25774	1.98572
0.7	2.97108	2.34243	0.42059	2.13798
0.75	3.35422	2.57322	0.74747	2.40152
0.8	3.64337	2.80357	1.14418	2.59582
0.85	4.08916	3.09797	1.4867	2.76123
0.9	4.40723	3.46011	1.76381	2.856
0.95	4.79277	3.68875	2.10868	2.91981
1	5.20723	3.99068	2.55124	3.00871
1.1	6.01205	4.69919	3.07131	3.20285
1.2	6.76627	5.36193	3.45003	3.24003
1.3	7.69157	5.95421	3.89792	3.22559
1.4	8.6747	6.69352	4.40379	2.9416

## Sheet: Fig.2c
Potential (vs. RHE)	Yield (%)	Faraday efficiency (%)
0.6	91.2041	91.2041
0.7	93.4746	93.4746
0.8	92.2191	92.2197
0.9	90.2966	90.2966
1	90.0114	90.0114
1.1	88.0382	88.0382
1.2	80.7176	80.7176

## Sheet: Fig.2d
Charge (C)	Yield (%)	Faraday efficiency (%)
77.188	24.7931	99.1722
154.378	49.9975	99.9938
231.568	73.7627	98.3486
308.752	93.4746	93.4746

## Sheet: Fig.2e
GOR			OER
Potential (V vs. RHE)	Current density (mA cm-2)		Potential (V vs. RHE)	Current density (mA cm-2)
0.01258	0.42336		0.41258	-44.765
0.01358	0.4249		0.41358	-37.975
0.01458	0.42796		0.41458	-32.7705
0.01558	0.43138		0.41558	-29.2985
0.01658	0.43542		0.41658	-26.3305
0.01758	0.44023		0.41758	-23.849
0.01858	0.44646		0.41858	-22.0045
0.01958	0.45403		0.41958	-20.573
0.02058	0.46248		0.42058	-19.4425
0.02158	0.47193		0.42158	-18.3505
0.02258	0.48182		0.42258	-17.367
0.02358	0.49255		0.42358	-16.513
0.02458	0.5043		0.42458	-15.8935
0.02558	0.51676		0.42558	-15.225
0.02658	0.52926		0.42658	-14.567
0.02758	0.54265		0.42758	-13.9685
0.02858	0.55647		0.42858	-13.4435
0.02958	0.5714		0.42958	-12.9325
0.03058	0.58746		0.43058	-12.4635
0.03158	0.604		0.43158	-12.054
0.03258	0.62076		0.43258	-11.655
0.03358	0.63841		0.43358	-11.3085
0.03458	0.65618		0.43458	-10.969
0.03558	0.67581		0.43558	-10.6365
0.03658	0.69711		0.43658	-10.318
0.03758	0.71964		0.43758	-10.038
0.03858	0.74222		0.43858	-9.8175
0.03958	0.76711		0.43958	-9.5165
0.04058	0.79367		0.44058	-9.226
0.04158	0.82095		0.44158	-8.974
0.04258	0.84799		0.44258	-8.7535
0.04358	0.8766		0.44358	-8.526
0.04458	0.9063		0.44458	-8.33
0.04558	0.93788		0.44558	-8.1305
0.04658	0.97095		0.44658	-7.9485
0.04758	1.00503		0.44758	-7.777
0.04858	1.03984		0.44858	-7.6125
0.04958	1.07512		0.44958	-7.4445
0.05058	1.11141		0.45058	-7.301
0.05158	1.1494		0.45158	-7.231
0.05258	1.18865		0.45258	-7.0595
0.05358	1.2288		0.45358	-6.916
0.05458	1.27114		0.45458	-6.7515
0.05558	1.31374		0.45558	-6.6115
0.05658	1.35651		0.45658	-6.475
0.05758	1.39992		0.45758	-6.335
0.05858	1.44502		0.45858	-6.209
0.05958	1.49271		0.45958	-6.083
0.06058	1.54066		0.46058	-6.0025
0.06158	1.59093		0.46158	-5.8695
0.06258	1.64245		0.46258	-5.7785
0.06358	1.69566		0.46358	-5.6595
0.06458	1.74978		0.46458	-5.551
0.06558	1.80551		0.46558	-5.446
0.06658	1.86254		0.46658	-5.369
0.06758	1.92111		0.46758	-5.285
0.06858	1.98057		0.46858	-5.236
0.06958	2.04134		0.46958	-5.103
0.07058	2.10332		0.47058	-5.0225
0.07158	2.16718		0.47158	-4.9245
0.07258	2.23308		0.47258	-4.858
0.07358	2.30053		0.47358	-4.774
0.07458	2.36879		0.47458	-4.683
0.07558	2.43926		0.47558	-4.62
0.07658	2.51186		0.47658	-4.536
0.07758	2.5863		0.47758	-4.48
0.07858	2.66132		0.47858	-4.41
0.07958	2.73781		0.47958	-4.3365
0.08058	2.81603		0.48058	-4.263
0.08158	2.89519		0.48158	-4.2105
0.08258	2.9773		0.48258	-4.137
0.08358	3.06026		0.48358	-4.0705
0.08458	3.14454		0.48458	-4.018
0.08558	3.2308		0.48558	-3.955
0.08658	3.31895		0.48658	-3.9025
0.08758	3.40876		0.48758	-3.857
0.08858	3.49991		0.48858	-3.808
0.08958	3.59244		0.48958	-3.7555
0.09058	3.68767		0.49058	-3.7065
0.09158	3.78537		0.49158	-3.6645
0.09258	3.88509		0.49258	-3.612
0.09358	3.98558		0.49358	-3.5525
0.09458	4.08792		0.49458	-3.507
0.09558	4.19243		0.49558	-3.4853
0.09658	4.29923		0.49658	-3.44855
0.09758	4.40752		0.49758	-3.38555
0.09858	4.51764		0.49858	-3.3502
0.09958	4.62937		0.49958	-3.32115
0.10058	4.74363		0.50058	-3.27215
0.10158	4.86076		0.50158	-3.24555
0.10258	4.98027		0.50258	-3.2025
0.10358	5.10141		0.50358	-3.1577
0.10458	5.22457		0.50458	-3.11535
0.10558	5.34997		0.50558	-3.08875
0.10658	5.47764		0.50658	-3.03275
0.10758	5.60605		0.50758	-3.00825
0.10858	5.73701		0.50858	-2.9659
0.10958	5.8704		0.50958	-2.92705
0.11058	6.00729		0.51058	-2.87105
0.11158	6.14557		0.51158	-2.8371
0.11258	6.28575		0.51258	-2.786
0.11358	6.42834		0.51358	-2.7524
0.11458	6.5731		0.51458	-2.72685
0.11558	6.71968		0.51558	-2.6747
0.11658	6.86786		0.51658	-2.6012
0.11758	7.01736		0.51758	-2.48535
0.11858	7.16988		0.51858	-2.43775
0.11958	7.3263		0.51958	-2.41185
0.12058	7.48487		0.52058	-2.37965
0.12158	7.64576		0.52158	-2.3457
0.12258	7.80908		0.52258	-2.3163
0.12358	7.97506		0.52358	-2.29845
0.12458	8.14237		0.52458	-2.25435
0.12558	8.31184		0.52558	-2.22285
0.12658	8.4852		0.52658	-2.20325
0.12758	8.66209		0.52758	-2.1651
0.12858	8.84049		0.52858	-2.14585
0.12958	9.0236		0.52958	-2.11855
0.13058	9.20956		0.53058	-2.0944
0.13158	9.39753		0.53158	-2.06675
0.13258	9.58817		0.53258	-2.03875
0.13358	9.78054		0.53358	-2.01565
0.13458	9.97423		0.53458	-1.9978
0.13558	10.1696		0.53558	-1.9705
0.13658	10.3675		0.53658	-1.9656
0.13758	10.5685		0.53758	-1.92325
0.13858	10.7731		0.53858	-1.92045
0.13958	10.9803		0.53958	-1.87145
0.14058	11.1894		0.54058	-1.87285
0.14158	11.4018		0.54158	-1.84485
0.14258	11.6168		0.54258	-1.81615
0.14358	11.8357		0.54358	-1.8032
0.14458	12.0583		0.54458	-1.7647
0.14558	12.2841		0.54558	-1.75245
0.14658	12.5124		0.54658	-1.7409
0.14758	12.7417		0.54758	-1.71395
0.14858	12.9734		0.54858	-1.6926
0.14958	13.2086		0.54958	-1.66635
0.15058	13.4471		0.55058	-1.67125
0.15158	13.6872		0.55158	-1.62715
0.15258	13.9295		0.55258	-1.631
0.15358	14.1754		0.55358	-1.59985
0.15458	14.4235		0.55458	-1.5883
0.15558	14.6759		0.55558	-1.58795
0.15658	14.9317		0.55658	-1.5645
0.15758	15.1901		0.55758	-1.53055
0.15858	15.4522		0.55858	-1.5134
0.15958	15.7186		0.55958	-1.49625
0.16058	15.9869		0.56058	-1.4868
0.16158	16.2563		0.56158	-1.46825
0.16258	16.5283		0.56258	-1.45915
0.16358	16.8034		0.56358	-1.45495
0.16458	17.0827		0.56458	-1.428
0.16558	17.366		0.56558	-1.42135
0.16658	17.6532		0.56658	-1.39405
0.16758	17.9427		0.56758	-1.38355
0.16858	18.2354		0.56858	-1.3769
0.16958	18.5304		0.56958	-1.35135
0.17058	18.8294		0.57058	-1.3426
0.17158	19.1295		0.57158	-1.3328
0.17258	19.4338		0.57258	-1.309
0.17358	19.7406		0.57358	-1.3013
0.17458	20.0514		0.57458	-1.2803
0.17558	20.3651		0.57558	-1.26805
0.17658	20.682		0.57658	-1.2649
0.17758	21.0014		0.57758	-1.2411
0.17858	21.3225		0.57858	-1.2355
0.17958	21.6489		0.57958	-1.2306
0.18058	21.9782		0.58058	-1.20925
0.18158	22.3085		0.58158	-1.1942
0.18258	22.6422		0.58258	-1.1753
0.18358	22.9781		0.58358	-1.17145
0.18458	23.3169		0.58458	-1.1585
0.18558	23.6585		0.58558	-1.13715
0.18658	24.0039		0.58658	-1.1347
0.18758	24.3509		0.58758	-1.1207
0.18858	24.7036		0.58858	-1.1109
0.18958	25.0617		0.58958	-1.11055
0.19058	25.4221		0.59058	-1.085
0.19158	25.7837		0.59158	-1.0682
0.19258	26.1493		0.59258	-1.0591
0.19358	26.5156		0.59358	-1.04895
0.19458	26.8868		0.59458	-1.02655
0.19558	27.261		0.59558	-1.0269
0.19658	27.6377		0.59658	-0.9954
0.19758	28.0156		0.59758	-0.99365
0.19858	28.3959		0.59858	-0.97825
0.19958	28.7771		0.59958	-0.9625
0.20058	29.1609		0.60058	-0.94605
0.20158	29.548		0.60158	-0.95935
0.20258	29.9372		0.60258	-0.93835
0.20358	30.3299		0.60358	-0.9156
0.20458	30.7276		0.60458	-0.91805
0.20558	31.1277		0.60558	-0.90615
0.20658	31.5294		0.60658	-0.88865
0.20758	31.9337		0.60758	-0.8827
0.20858	32.3413		0.60858	-0.8589
0.20958	32.752		0.60958	-0.861
0.21058	33.1666		0.61058	-0.85295
0.21158	33.5847		0.61158	-0.8435
0.21258	34.0008		0.61258	-0.8281
0.21358	34.4221		0.61358	-0.82355
0.21458	34.8485		0.61458	-0.81445
0.21558	35.2763		0.61558	-0.7924
0.21658	35.7079		0.61658	-0.78995
0.21758	36.1446		0.61758	-0.7721
0.21858	36.5861		0.61858	-0.7826
0.21958	37.0334		0.61958	-0.75845
0.22058	37.4823		0.62058	-0.7574
0.22158	37.9339		0.62158	-0.7469
0.22258	38.3903		0.62258	-0.721
0.22358	38.8518		0.62358	-0.71645
0.22458	39.3171		0.62458	-0.72135
0.22558	39.7865		0.62558	-0.69475
0.22658	40.2563		0.62658	-0.69895
0.22758	40.7286		0.62758	-0.6776
0.22858	41.207		0.62858	-0.665
0.22958	41.6874		0.62958	-0.67375
0.23058	42.1723		0.63058	-0.6377
0.23158	42.6618		0.63158	-0.63735
0.23258	43.157		0.63258	-0.6349
0.23358	43.6538		0.63358	-0.62825
0.23458	44.1481		0.63458	-0.62405
0.23558	44.6431		0.63558	-0.61075
0.23658	45.1421		0.63658	-0.60235
0.23758	45.6497		0.63758	-0.5985
0.23858	46.1633		0.63858	-0.5894
0.23958	46.6789		0.63958	-0.57855
0.24058	47.1981		0.64058	-0.5663
0.24158	47.7203		0.64158	-0.55965
0.24258	48.2476		0.64258	-0.54985
0.24358	48.7793		0.64358	-0.5474
0.24458	49.3144		0.64458	-0.53445
0.24558	49.8544		0.64558	-0.54005
0.24658	50.4013		0.64658	-0.5187
0.24758	50.9515		0.64758	-0.5159
0.24858	51.5017		0.64858	-0.5117
0.24958	52.0562		0.64958	-0.49175
0.25058	52.6138		0.65058	-0.48825
0.25158	53.1752		0.65158	-0.47495
0.25258	53.7407		0.65258	-0.4872
0.25358	54.3107		0.65358	-0.4599
0.25458	54.879		0.65458	-0.46865
0.25558	55.4472		0.65558	-0.44835
0.25658	56.024		0.65658	-0.45955
0.25758	56.6083		0.65758	-0.43785
0.25858	57.1979		0.65858	-0.43225
0.25958	57.7905		0.65958	-0.4151
0.26058	58.3841		0.66058	-0.41335
0.26158	58.9752		0.66158	-0.42105
0.26258	59.5712		0.66258	-0.39375
0.26358	60.1731		0.66358	-0.39375
0.26458	60.7781		0.66458	-0.38675
0.26558	61.3865		0.66558	-0.38535
0.26658	61.9959		0.66658	-0.3871
0.26758	62.6051		0.66758	-0.3598
0.26858	63.2214		0.66858	-0.3591
0.26958	63.8422		0.66958	-0.35385
0.27058	64.4617		0.67058	-0.34934
0.27158	65.0871		0.67158	-0.34601
0.27258	65.7183		0.67258	-0.33502
0.27358	66.3552		0.67358	-0.322
0.27458	66.9961		0.67458	-0.3165
0.27558	67.6422		0.67558	-0.3037
0.27658	68.2962		0.67658	-0.3178
0.27758	68.9446		0.67758	-0.29866
0.27858	69.5946		0.67858	-0.29204
0.27958	70.2494		0.67958	-0.29491
0.28058	70.9111		0.68058	-0.28298
0.28158	71.57		0.68158	-0.27307
0.28258	72.2277		0.68258	-0.26383
0.28358	72.8901		0.68358	-0.26072
0.28458	73.5579		0.68458	-0.25855
0.28558	74.2301		0.68558	-0.25589
0.28658	74.9055		0.68658	-0.25039
0.28758	75.5875		0.68758	-0.24178
0.28858	76.2702		0.68858	-0.24024
0.28958	76.9597		0.68958	-0.22061
0.29058	77.6478		0.69058	-0.22019
0.29158	78.3418		0.69158	-0.22348
0.29258	79.0359		0.69258	-0.21312
0.29358	79.7341		0.69358	-0.20496
0.29458	80.431		0.69458	-0.20717
0.29558	81.1308		0.69558	-0.20122
0.29658	81.8349		0.69658	-0.19485
0.29758	82.5416		0.69758	-0.17455
0.29858	83.251		0.69858	-0.18008
0.29958	83.9673		0.69958	-0.16664
0.30058	84.6852		0.70058	-0.16289
0.30158	85.4093		0.70158	-0.14525
0.30258	86.1353		0.70258	-0.13906
0.30358	86.8687		0.70358	-0.13864
0.30458	87.6014		0.70458	-0.14284
0.30558	88.3326		0.70558	-0.14126
0.30658	89.0693		0.70658	-0.12716
0.30758	89.8087		0.70758	-0.12982
0.30858	90.5429		0.70858	-0.11351
0.30958	91.2832		0.70958	-0.1091
0.31058	92.0251		0.71058	-0.0994
0.31158	92.7669		0.71158	-0.10556
0.31258	93.5123		0.71258	-0.09674
0.31358	94.258		0.71358	-0.08925
0.31458	95.0049		0.71458	-0.08663
0.31558	95.7603		0.71558	-0.08484
0.31658	96.5177		0.71658	-0.07648
0.31758	97.2753		0.71758	-0.06524
0.31858	98.0321		0.71858	-0.06062
0.31958	98.7957		0.71958	-0.06944
0.32058	99.5635		0.72058	-0.05488
0.32158	100.329		0.72158	-0.04431
0.32258	101.1		0.72258	-0.04298
0.32358	101.882		0.72358	-0.03196
0.32458	102.665		0.72458	-0.04606
0.32558	103.449		0.72558	-0.0399
0.32658	104.236		0.72658	-0.01741
0.32758	105.016		0.72758	-0.01785
0.32858	105.792		0.72858	0.00242
0.32958	106.571		0.72958	-0.01124
0.33058	107.356		0.73058	-0.00176
0.33158	108.137		0.73158	0.00749
0.33258	108.924		0.73258	0.01256
0.33358	109.712		0.73358	0.02094
0.33458	110.507		0.73458	0.01785
0.33558	111.304		0.73558	0.0227
0.33658	112.104		0.73658	0.02601
0.33758	112.906		0.73758	0.03284
0.33858	113.713		0.73858	0.03924
0.33958	114.524		0.73958	0.03749
0.34058	115.34		0.74058	0.0377
0.34158	116.149		0.74158	0.05159
0.34258	116.951		0.74258	0.06104
0.34358	117.761		0.74358	0.06017
0.34458	118.579		0.74458	0.05842
0.34558	119.402		0.74558	0.07252
0.34658	120.225		0.74658	0.07735
0.34758	121.049		0.74758	0.06986
0.34858	121.875		0.74858	0.08176
0.34958	122.704		0.74958	0.09587
0.35058	123.539		0.75058	0.09345
0.35158	124.369		0.75158	0.09079
0.35258	125.198		0.75258	0.10889
0.35358	126.036		0.75358	0.11659
0.35458	126.876		0.75458	0.10955
0.35558	127.715		0.75558	0.10735
0.35658	128.556		0.75658	0.11459
0.35758	129.403		0.75758	0.11617
0.35858	130.255		0.75858	0.12586
0.35958	131.102		0.75958	0.12894
0.36058	131.953		0.76058	0.12607
0.36158	132.803		0.76158	0.13335
0.36258	133.654		0.76258	0.15274
0.36358	134.51		0.76358	0.1512
0.36458	135.375		0.76458	0.15162
0.36558	136.244		0.76558	0.14966
0.36658	137.113		0.76658	0.16839
0.36758	137.985		0.76758	0.16552
0.36858	138.855		0.76858	0.175
0.36958	139.724		0.76958	0.175
0.37058	140.606		0.77058	0.16884
0.37158	141.495		0.77158	0.18358
0.37258	142.37		0.77258	0.18578
0.37358	143.248		0.77358	0.18536
0.37458	144.126		0.77458	0.19572
0.37558	144.999		0.77558	0.19947
0.37658	145.87		0.77658	0.19639
0.37758	146.747		0.77758	0.20629
0.37858	147.629		0.77858	0.20916
0.37958	148.518		0.77958	0.22152
0.38058	149.408		0.78058	0.19373
0.38158	150.295		0.78158	0.2127
0.38258	151.181		0.78258	0.23163
0.38358	152.064		0.78358	0.2184
0.38458	152.941		0.78458	0.23251
0.38558	153.828		0.78558	0.25501
0.38658	154.726		0.78658	0.22635
0.38758	155.626		0.78758	0.2484
0.38858	156.53		0.78858	0.25743
0.38958	157.437		0.78958	0.24927
0.39058	158.342		0.79058	0.25722
0.39158	159.239		0.79158	0.25456
0.39258	160.137		0.79258	0.27066
0.39358	161.037		0.79358	0.26492
0.39458	161.924		0.79458	0.28144
0.39558	162.814		0.79558	0.28896
0.39658	163.72		0.79658	0.28364
0.39758	164.63		0.79758	0.28056
0.39858	165.526		0.79858	0.28476
0.39958	166.426		0.79958	0.29246
0.40058	167.323		0.80058	0.29334
0.40158	168.22		0.80158	0.30702
0.40258	169.121		0.80258	0.29379
0.40358	170.024		0.80358	0.31031
0.40458	170.924		0.80458	0.32092
0.40558	171.82		0.80558	0.32554
0.40658	172.708		0.80658	0.3262
0.40758	173.602		0.80758	0.33744
0.40858	174.51		0.80858	0.35105
0.40958	175.427		0.80958	0.3528
0.41058	176.353		0.81058	0.35035
0.41158	177.28		0.81158	0.35455
0.41258	178.2		0.81258	0.36435
0.41358	179.121		0.81358	0.3563
0.41458	180.035		0.81458	0.3626
0.41558	180.948		0.81558	0.35945
0.41658	181.869		0.81658	0.37485
0.41758	182.802		0.81758	0.37485
0.41858	183.735		0.81858	0.38885
0.41958	184.656		0.81958	0.3815
0.42058	185.577		0.82058	0.39865
0.42158	186.5		0.82158	0.40495
0.42258	187.43		0.82258	0.399
0.42358	188.351		0.82358	0.41055
0.42458	189.264		0.82458	0.4165
0.42558	190.188		0.82558	0.4193
0.42658	191.121		0.82658	0.41685
0.42758	192.046		0.82758	0.427
0.42858	192.982		0.82858	0.42105
0.42958	193.918		0.82958	0.44485
0.43058	194.845		0.83058	0.4494
0.43158	195.774		0.83158	0.44135
0.43258	196.695		0.83258	0.4403
0.43358	197.616		0.83358	0.46165
0.43458	198.544		0.83458	0.47215
0.43558	199.475		0.83558	0.46305
0.43658	200.399		0.83658	0.483
0.43758	201.313		0.83758	0.47845
0.43858	202.221		0.83858	0.4725
0.43958	203.122		0.83958	0.48475
0.44058	204.034		0.84058	0.49735
0.44158	204.945		0.84158	0.5103
0.44258	205.848		0.84258	0.5089
0.44358	206.758		0.84358	0.50645
0.44458	207.671		0.84458	0.51205
0.44558	208.576		0.84558	0.5341
0.44658	209.478		0.84658	0.5257
0.44758	210.389		0.84758	0.5313
0.44858	211.308		0.84858	0.53725
0.44958	212.227		0.84958	0.54285
0.45058	213.141		0.85058	0.5551
0.45158	214.056		0.85158	0.5642
0.45258	214.975		0.85258	0.56455
0.45358	215.899		0.85358	0.5698
0.45458	216.823		0.85458	0.57715
0.45558	217.755		0.85558	0.58345
0.45658	218.677		0.85658	0.59185
0.45758	219.593		0.85758	0.59465
0.45858	220.507		0.85858	0.6048
0.45958	221.431		0.85958	0.616
0.46058	222.363		0.86058	0.6251
0.46158	223.287		0.86158	0.6328
0.46258	224.216		0.86258	0.63595
0.46358	225.134		0.86358	0.6335
0.46458	226.054		0.86458	0.64855
0.46558	226.974		0.86558	0.65135
0.46658	227.908		0.86658	0.6559
0.46758	228.839		0.86758	0.6587
0.46858	229.771		0.86858	0.66185
0.46958	230.709		0.86958	0.6699
0.47058	231.655		0.87058	0.6825
0.47158	232.595		0.87158	0.69545
0.47258	233.535		0.87258	0.70315
0.47358	234.473		0.87358	0.70175
0.47458	235.405		0.87458	0.70805
0.47558	236.326		0.87558	0.71855
0.47658	237.248		0.87658	0.72135
0.47758	238.171		0.87758	0.7238
0.47858	239.111		0.87858	0.7301
0.47958	240.053		0.87958	0.72835
0.48058	240.995		0.88058	0.7392
0.48158	241.945		0.88158	0.75005
0.48258	242.891		0.88258	0.7497
0.48358	243.826		0.88358	0.7504
0.48458	244.771		0.88458	0.77105
0.48558	245.723		0.88558	0.7742
0.48658	246.672		0.88658	0.77525
0.48758	247.613		0.88758	0.79135
0.48858	248.542		0.88858	0.7791
0.48958	249.486		0.88958	0.7875
0.49058	250.421		0.89058	0.81025
0.49158	251.359		0.89158	0.8008
0.49258	252.312		0.89258	0.79765
0.49358	253.255		0.89358	0.7938
0.49458	254.206		0.89458	0.833
0.49558	255.164		0.89558	0.8085
0.49658	256.111		0.89658	0.8218
0.49758	257.064		0.89758	0.83895
0.49858	258.015		0.89858	0.8267
0.49958	258.973		0.89958	0.8246
0.50058	259.93		0.90058	0.84
0.50158	260.885		0.90158	0.8295
0.50258	261.846		0.90258	0.8253
0.50358	262.795		0.90358	0.8617
0.50458	263.745		0.90458	0.85575
0.50558	264.699		0.90558	0.84315
0.50658	265.641		0.90658	0.84875
0.50758	266.584		0.90758	0.854
0.50858	267.531		0.90858	0.85855
0.50958	268.469		0.90958	0.87255
0.51058	269.412		0.91058	0.86205
0.51158	270.353		0.91158	0.8624
0.51258	271.305		0.91258	0.87115
0.51358	272.267		0.91358	0.861
0.51458	273.212		0.91458	0.8505
0.51558	274.151		0.91558	0.87115
0.51658	275.101		0.91658	0.8792
0.51758	276.051		0.91758	0.87535
0.51858	277.008		0.91858	0.8743
0.51958	277.978		0.91958	0.86555
0.52058	278.938		0.92058	0.87045
0.52158	279.896		0.92158	0.8841
0.52258	280.87		0.92258	0.87115
0.52358	281.839		0.92358	0.88235
0.52458	282.824		0.92458	0.8659
0.52558	283.813		0.92558	0.8841
0.52658	284.775		0.92658	0.868
0.52758	285.729		0.92758	0.87465
0.52858	286.688		0.92858	0.88865
0.52958	287.638		0.92958	0.88095
0.53058	288.597		0.93058	0.8883
0.53158	289.563		0.93158	0.8897
0.53258	290.532		0.93258	0.8848
0.53358	291.511		0.93358	0.8799
0.53458	292.484		0.93458	0.89145
0.53558	293.446		0.93558	0.9002
0.53658	294.412		0.93658	0.88795
0.53758	295.379		0.93758	0.8806
0.53858	296.343		0.93858	0.889
0.53958	297.311		0.93958	0.8897
0.54058	298.284		0.94058	0.88305
0.54158	299.268		0.94158	0.89495
0.54258	300.247		0.94258	0.89565
0.54358	301.238		0.94358	0.88725
0.54458	302.229		0.94458	0.89355
0.54558	303.22		0.94558	0.89635
0.54658	304.216		0.94658	0.8995
0.54758	305.194		0.94758	0.9079
0.54858	306.177		0.94858	0.89425
0.54958	307.162		0.94958	0.8911
0.55058	308.152		0.95058	0.896
0.55158	309.141		0.95158	0.89425
0.55258	310.139		0.95258	0.8862
0.55358	311.129		0.95358	0.9079
0.55458	312.113		0.95458	0.90195
0.55558	313.114		0.95558	0.9002
0.55658	314.119		0.95658	0.9051
0.55758	315.125		0.95758	0.9135
0.55858	316.137		0.95858	0.90335
0.55958	317.136		0.95958	0.89635
0.56058	318.114		0.96058	0.9093
0.56158	319.112		0.96158	0.91035
0.56258	320.122		0.96258	0.8995
0.56358	321.117		0.96358	0.90195
0.56458	322.112		0.96458	0.9037
0.56558	323.115		0.96558	0.9121
0.56658	324.109		0.96658	0.9037
0.56758	325.099		0.96758	0.90545
0.56858	326.101		0.96858	0.90545
0.56958	327.114		0.96958	0.90125
0.57058	328.106		0.97058	0.90475
0.57158	329.094		0.97158	0.91525
0.57258	330.084		0.97258	0.9156
0.57358	331.064		0.97358	0.91175
0.57458	332.057		0.97458	0.90965
0.57558	333.059		0.97558	0.90055
0.57658	334.044		0.97658	0.91735
0.57758	335.027		0.97758	0.9184
0.57858	336.017		0.97858	0.91665
0.57958	337.022		0.97958	0.9233
0.58058	338.035		0.98058	0.90965
0.58158	339.037		0.98158	0.9086
0.58258	340.029		0.98258	0.90685
0.58358	341.023		0.98358	0.9156
0.58458	342.026		0.98458	0.91385
0.58558	343.041		0.98558	0.9212
0.58658	344.062		0.98658	0.92155
0.58758	345.08		0.98758	0.92015
0.58858	346.106		0.98858	0.91385
0.58958	347.112		0.98958	0.9142
0.59058	348.132		0.99058	0.9142
0.59158	349.161		0.99158	0.91665
0.59258	350.187		0.99258	0.9226
0.59358	351.235		0.99358	0.9331
0.59458	352.26		0.99458	0.92715
0.59558	353.294		0.99558	0.9247
0.59658	354.331		0.99658	0.91665
0.59758	355.372		0.99758	0.91875
0.59858	356.393		0.99858	0.92365
0.59958	357.409		0.99958	0.92855
0.60058	358.423		1.00058	0.91455
0.60158	359.447		1.00158	0.92995
0.60258	360.471		1.00258	0.9275
0.60358	361.497		1.00358	0.9289
0.60458	362.518		1.00458	0.9247
0.60558	363.527		1.00558	0.92295
0.60658	364.538		1.00658	0.93485
0.60758	365.535		1.00758	0.92855
0.60858	366.528		1.00858	0.92645
0.60958	367.528		1.00958	0.93555
0.61058	368.529		1.01058	0.92855
0.61158	369.517		1.01158	0.94465
0.61258	370.523		1.01258	0.93485
0.61358	371.545		1.01358	0.9317
0.61458	372.552		1.01458	0.93835
0.61558	373.55		1.01558	0.9338
0.61658	374.558		1.01658	0.9443
0.61758	375.568		1.01758	0.94045
0.61858	376.594		1.01858	0.95025
0.61958	377.616		1.01958	0.93975
0.62058	378.621		1.02058	0.9478
0.62158	379.642		1.02158	0.94885
0.62258	380.644		1.02258	0.93835
0.62358	381.652		1.02358	0.9401
0.62458	382.658		1.02458	0.9359
0.62558	383.648		1.02558	0.94255
0.62658	384.631		1.02658	0.9443
0.62758	385.649		1.02758	0.94535
0.62858	386.668		1.02858	0.95375
0.62958	387.69		1.02958	0.95795
0.63058	388.732		1.03058	0.95095
0.63158	389.74		1.03158	0.95935
0.63258	390.7		1.03258	0.9611
0.63358	391.675		1.03358	0.9569
0.63458	392.699		1.03458	0.95445
0.63558	393.734		1.03558	0.95585
0.63658	394.747		1.03658	0.9576
0.63758	395.779		1.03758	0.9562
0.63858	396.781		1.03858	0.96285
0.63958	397.773		1.03958	0.9632
0.64058	398.762		1.04058	0.9576
0.64158	399.795		1.04158	0.9653
0.64258	400.808		1.04258	0.9611
0.64358	401.813		1.04358	0.9674
0.64458	402.811		1.04458	0.97825
0.64558	403.802		1.04558	0.9723
0.64658	404.797		1.04658	0.96915
0.64758	405.817		1.04758	0.966
0.64858	406.845		1.04858	0.97685
0.64958	407.872		1.04958	0.9779
0.65058	408.875		1.05058	0.9849
0.65158	409.89		1.05158	0.98175
0.65258	410.915		1.05258	0.96915
0.65358	411.93		1.05358	0.973
0.65458	412.959		1.05458	0.98315
0.65558	414.011		1.05558	0.9744
0.65658	415.055		1.05658	0.98
0.65758	416.08		1.05758	0.99995
0.65858	417.102		1.05858	0.9674
0.65958	418.109		1.05958	0.9996
0.66058	419.123		1.06058	0.99155
0.66158	420.122		1.06158	0.98665
0.66258	421.1		1.06258	0.987
0.66358	422.089		1.06358	1.00835
0.66458	423.105		1.06458	0.9982
0.66558	424.119		1.06558	1.0017
0.66658	425.132		1.06658	1.00275
0.66758	426.16		1.06758	0.9947
0.66858	427.163		1.06858	1.0003
0.66958	428.17		1.06958	1.0052
0.67058	429.158		1.07058	1.0122
0.67158	430.165		1.07158	1.0115
0.67258	431.166		1.07258	1.01745
0.67358	432.161		1.07358	1.0185
0.67458	433.153		1.07458	1.0108
0.67558	434.136		1.07558	1.0206
0.67658	435.104		1.07658	1.0234
0.67758	436.061		1.07758	1.0164
0.67858	437.036		1.07858	1.0276
0.67958	438.056		1.07958	1.02025
0.68058	439.058		1.08058	1.0304
0.68158	440.043		1.08158	1.0311
0.68258	441.01		1.08258	1.0269
0.68358	441.995		1.08358	1.0507
0.68458	442.99		1.08458	1.04055
0.68558	443.994		1.08558	1.04055
0.68658	444.997		1.08658	1.0437
0.68758	446.01		1.08758	1.043
0.68858	446.98		1.08858	1.0514
0.68958	447.941		1.08958	1.03845
0.69058	448.898		1.09058	1.0521
0.69158	449.85		1.09158	1.05385
0.69258	450.839		1.09258	1.0486
0.69358	451.848		1.09358	1.05315
0.69458	452.861		1.09458	1.06995
0.69558	453.84		1.09558	1.064
0.69658	454.801		1.09658	1.0598
0.69758	455.785		1.09758	1.0752
0.69858	456.761		1.09858	1.0759
0.69958	457.753		1.09958	1.07415
0.70058	458.717		1.10058	1.0836
0.70158	459.677		1.10158	1.0857
0.70258	460.656		1.10258	1.08675
0.70358	461.667		1.10358	1.08465
0.70458	462.641		1.10458	1.09305
0.70558	463.612		1.10558	1.08955
0.70658	464.621		1.10658	1.0955
0.70758	465.628		1.10758	1.10495
0.70858	466.65		1.10858	1.10215
0.70958	467.664		1.10958	1.10635
0.71058	468.659		1.11058	1.12
0.71158	469.676		1.11158	1.12
0.71258	470.672		1.11258	1.11405
0.71358	471.675		1.11358	1.11755
0.71458	472.685		1.11458	1.11055
0.71558	473.688		1.11558	1.12805
0.71658	474.677		1.11658	1.13295
0.71758	475.677		1.11758	1.12595
0.71858	476.639		1.11858	1.13015
0.71958	477.624		1.11958	1.12455
0.72058	478.594		1.12058	1.1347
0.72158	479.568		1.12158	1.1389
0.72258	480.553		1.12258	1.13295
0.72358	481.523		1.12358	1.12665
0.72458	482.475		1.12458	1.1354
0.72558	483.422		1.12558	1.148
0.72658	484.345		1.12658	1.155
0.72758	485.286		1.12758	1.15675
0.72858	486.258		1.12858	1.1438
0.72958	487.25		1.12958	1.1522
0.73058	488.224		1.13058	1.16165
0.73158	489.185		1.13158	1.1578
0.73258	490.144		1.13258	1.1529
0.73358	491.135		1.13358	1.155
0.73458	492.136		1.13458	1.16655
0.73558	493.14		1.13558	1.1627
0.73658	494.152		1.13658	1.1669
0.73758	495.156		1.13758	1.15955
0.73858	496.159		1.13858	1.1592
0.73958	497.144		1.13958	1.1669
0.74058	498.133		1.14058	1.1746
0.74158	499.124		1.14158	1.17635
0.74258	500.098		1.14258	1.1739
0.74358	501.044		1.14358	1.1746
0.74458	502.012		1.14458	1.17215
0.74558	502.964		1.14558	1.17285
0.74658	503.936		1.14658	1.1879
0.74758	504.929		1.14758	1.1872
0.74858	505.893		1.14858	1.19
0.74958	506.866		1.14958	1.1914
0.75058	507.813		1.15058	1.19665
0.75158	508.786		1.15158	1.1753
0.75258	509.751		1.15258	1.18965
0.75358	510.677		1.15358	1.19245
0.75458	511.6		1.15458	1.1907
0.75558	512.548		1.15558	1.19735
0.75658	513.455		1.15658	1.20085
0.75758	514.346		1.15758	1.20715
0.75858	515.242		1.15858	1.20785
0.75958	516.159		1.15958	1.2082
0.76058	517.071		1.16058	1.2229
0.76158	517.938		1.16158	1.22395
0.76258	518.814		1.16258	1.2187
0.76358	519.753		1.16358	1.23515
0.76458	520.643		1.16458	1.22885
0.76558	521.549		1.16558	1.24285
0.76658	522.437		1.16658	1.24495
0.76758	523.305		1.16758	1.25335
0.76858	524.19		1.16858	1.2565
0.76958	525.102		1.16958	1.2712
0.77058	526.02		1.17058	1.25685
0.77158	526.943		1.17158	1.25965
0.77258	527.85		1.17258	1.27505
0.77358	528.757		1.17358	1.2782
0.77458	529.66		1.17458	1.2866
0.77558	530.563		1.17558	1.29255
0.77658	531.461		1.17658	1.2922
0.77758	532.367		1.17758	1.2985
0.77858	533.241		1.17858	1.31565
0.77958	534.123		1.17958	1.31285
0.78058	535.02		1.18058	1.32475
0.78158	535.953		1.18158	1.3356
0.78258	536.892		1.18258	1.34155
0.78358	537.825		1.18358	1.35275
0.78458	538.723		1.18458	1.36675
0.78558	539.62		1.18558	1.3811
0.78658	540.492		1.18658	1.379
0.78758	541.366		1.18758	1.3853
0.78858	542.267		1.18858	1.40105
0.78958	543.154		1.18958	1.41435
0.79058	544.038		1.19058	1.4259
0.79158	544.922		1.19158	1.43325
0.79258	545.784		1.19258	1.43815
0.79358	546.647		1.19358	1.45845
0.79458	547.531		1.19458	1.47105
0.79558	548.424		1.19558	1.48575
0.79658	549.297		1.19658	1.4889
0.79758	550.173		1.19758	1.5029
0.79858	551.005		1.19858	1.5232
0.79958	551.827		1.19958	1.5155
0.80058	552.658		1.20058	1.53545
0.80158	553.534		1.20158	1.53755
0.80258	554.394		1.20258	1.5491
0.80358	555.253		1.20358	1.56975
0.80458	556.105		1.20458	1.568
0.80558	556.967		1.20558	1.59005
0.80658	557.833		1.20658	1.6072
0.80758	558.747		1.20758	1.60965
0.80858	559.647		1.20858	1.6065
0.80958	560.495		1.20958	1.6233
0.81058	561.317		1.21058	1.66285
0.81158	562.124		1.21158	1.66145
0.81258	562.953		1.21258	1.67615
0.81358	563.8		1.21358	1.66775
0.81458	564.641		1.21458	1.68175
0.81558	565.454		1.21558	1.6968
0.81658	566.239		1.21658	1.7038
0.81758	567.052		1.21758	1.73005
0.81858	567.861		1.21858	1.7213
0.81958	568.654		1.21958	1.73285
0.82058	569.461		1.22058	1.7493
0.82158	570.277		1.22158	1.7612
0.82258	571.094		1.22258	1.77135
0.82358	571.877		1.22358	1.78465
0.82458	572.656		1.22458	1.78185
0.82558	573.471		1.22558	1.7934
0.82658	574.266		1.22658	1.80565
0.82758	575.089		1.22758	1.8263
0.82858	575.917		1.22858	1.8179
0.82958	576.704		1.22958	1.8354
0.83058	577.49		1.23058	1.8578
0.83158	578.276		1.23158	1.86795
0.83258	579.097		1.23258	1.87285
0.83358	579.927		1.23358	1.88125
0.83458	580.769		1.23458	1.89385
0.83558	581.566		1.23558	1.89105
0.83658	582.398		1.23658	1.9075
0.83758	583.218		1.23758	1.91415
0.83858	584.057		1.23858	1.92395
0.83958	584.896		1.23958	1.9299
0.84058	585.717		1.24058	1.93235
0.84158	586.536		1.24158	1.9446
0.84258	587.345		1.24258	1.95545
0.84358	588.156		1.24358	1.96735
0.84458	588.959		1.24458	1.96735
0.84558	589.826		1.24558	1.97645
0.84658	590.687		1.24658	1.98205
0.84758	591.532		1.24758	1.9782
0.84858	592.365		1.24858	1.9936
0.84958	593.154		1.24958	2.00585
0.85058	593.94		1.25058	1.9901
0.85158	594.752		1.25158	1.9901
0.85258	595.546		1.25258	2.01495
0.85358	596.382		1.25358	2.0153
0.85458	597.179		1.25458	2.00445
0.85558	597.989		1.25558	2.01145
0.85658	598.754		1.25658	2.01215
0.85758	599.542		1.25758	2.01985
0.85858	600.359		1.25858	2.0174
0.85958	601.181		1.25958	2.02195
0.86058	601.993		1.26058	2.01915
0.86158	602.763		1.26158	2.0251
0.86258	603.557		1.26258	2.03
0.86358	604.333		1.26358	2.0181
0.86458	605.114		1.26458	2.02265
0.86558	605.882		1.26558	2.02475
0.86658	606.668		1.26658	2.0251
0.86758	607.416		1.26758	2.0251
0.86858	608.201		1.26858	2.0482
0.86958	608.993		1.26958	2.0328
0.87058	609.757		1.27058	2.0265
0.87158	610.535		1.27158	2.0307
0.87258	611.31		1.27258	2.02335
0.87358	612.097		1.27358	2.0307
0.87458	612.903		1.27458	2.03245
0.87558	613.713		1.27558	2.03105
0.87658	614.509		1.27658	2.023
0.87758	615.305		1.27758	2.03945
0.87858	616.102		1.27858	2.01985
0.87958	616.868		1.27958	2.0104
0.88058	617.638		1.28058	2.023
0.88158	618.418		1.28158	2.0195
0.88258	619.179		1.28258	2.0216
0.88358	619.92		1.28358	2.0251
0.88458	620.674		1.28458	2.01985
0.88558	621.442		1.28558	2.01215
0.88658	622.226		1.28658	2.02265
0.88758	622.976		1.28758	2.00165
0.88858	623.752		1.28858	2.0041
0.88958	624.555		1.28958	2.0027
0.89058	625.346		1.29058	2.0118
0.89158	626.104		1.29158	2.00935
0.89258	626.89		1.29258	2.0006
0.89358	627.657		1.29358	2.00095
0.89458	628.418		1.29458	2.0139
0.89558	629.184		1.29558	1.99255
0.89658	629.963		1.29658	2.0027
0.89758	630.773		1.29758	2.00375
0.89858	631.543		1.29858	2.0013
0.89958	632.32		1.29958	1.99535
0.90058	633.117		1.30058	2.0447
0.90158	633.914		1.30158	1.9985
0.90258	634.708		1.30258	1.9684
0.90358	635.493		1.30358	1.9859
0.90458	636.279		1.30458	1.9894
0.90558	637.063		1.30558	1.9866
0.90658	637.833		1.30658	1.9747
0.90758	638.56		1.30758	1.9901
0.90858	639.303		1.30858	1.98765
0.90958	640.067		1.30958	1.9943
0.91058	640.828		1.31058	1.9929
0.91158	641.589		1.31158	1.99115
0.91258	642.368		1.31258	1.9873
0.91358	643.131		1.31358	1.9985
0.91458	643.87		1.31458	1.98205
0.91558	644.61		1.31558	1.9957
0.91658	645.364		1.31658	1.99325
0.91758	646.094		1.31758	1.9824
0.91858	646.833		1.31858	2.01215
0.91958	647.578		1.31958	1.9943
0.92058	648.302		1.32058	1.9782
0.92158	649.048		1.32158	1.97925
0.92258	649.798		1.32258	2.00025
0.92358	650.525		1.32358	2.00305
0.92458	651.265		1.32458	1.9824
0.92558	651.964		1.32558	2.00095
0.92658	652.653		1.32658	1.99955
0.92758	653.349		1.32758	1.9894
0.92858	654.071		1.32858	2.0013
0.92958	654.838		1.32958	2.00375
0.93058	655.596		1.33058	1.99885
0.93158	656.338		1.33158	2.0062
0.93258	657.039		1.33258	2.016
0.93358	657.752		1.33358	2.00025
0.93458	658.462		1.33458	1.9936
0.93558	659.19		1.33558	2.01145
0.93658	659.959		1.33658	2.02055
0.93758	660.725		1.33758	2.0097
0.93858	661.443		1.33858	2.02055
0.93958	662.174		1.33958	2.0055
0.94058	662.909		1.34058	2.05485
0.94158	663.637		1.34158	2.0279
0.94258	664.37		1.34258	2.03455
0.94358	665.116		1.34358	2.0307
0.94458	665.861		1.34458	2.04785
0.94558	666.619		1.34558	2.0804
0.94658	667.359		1.34658	2.04785
0.94758	668.077		1.34758	2.11855
0.94858	668.825		1.34858	2.1504
0.94958	669.584		1.34958	2.19135
0.95058	670.338		1.35058	2.13535
0.95158	671.096		1.35158	2.1679
0.95258	671.839		1.35258	2.19835
0.95358	672.591		1.35358	2.0426
0.95458	673.356		1.35458	2.15775
0.95558	674.084		1.35558	2.184
0.95658	674.796		1.35658	2.18435
0.95758	675.509		1.35758	2.2288
0.95858	676.24		1.35858	2.4038
0.95958	676.945		1.35958	2.40205
0.96058	677.671		1.36058	2.59175
0.96158	678.441		1.36158	2.52245
0.96258	679.184		1.36258	2.77865
0.96358	679.932		1.36358	2.9316
0.96458	680.673		1.36458	2.96065
0.96558	681.422		1.36558	3.3222
0.96658	682.158		1.36658	3.64
0.96758	682.899		1.36758	3.9305
0.96858	683.633		1.36858	4.1895
0.96958	684.325		1.36958	4.5255
0.97058	684.996		1.37058	4.7775
0.97158	685.679		1.37158	5.285
0.97258	686.381		1.37258	5.544
0.97358	687.108		1.37358	5.8835
0.97458	687.829		1.37458	6.209
0.97558	688.563		1.37558	6.3595
0.97658	689.248		1.37658	6.8845
0.97758	689.976		1.37758	7.357
0.97858	690.696		1.37858	7.8365
0.97958	691.426		1.37958	8.295
0.98058	692.178		1.38058	8.8165
0.98158	692.93		1.38158	9.4605
0.98258	693.685		1.38258	10.0485
0.98358	694.417		1.38358	10.6225
0.98458	695.116		1.38458	11.41
0.98558	695.797		1.38558	12.054
0.98658	696.482		1.38658	12.6595
0.98758	697.182		1.38758	13.0095
0.98858	697.893		1.38858	13.671
0.98958	698.606		1.38958	14.084
0.99058	699.33		1.39058	14.728
0.99158	700.005		1.39158	15.239
0.99258	700.662		1.39258	15.498
0.99358	701.352		1.39358	15.848
0.99458	702.015		1.39458	16.1665
0.99558	702.709		1.39558	16.499
0.99658	703.372		1.39658	16.513
0.99758	704.062		1.39758	16.905
0.99858	704.758		1.39858	16.863
0.99958	705.451		1.39958	16.9085
1.00058	706.149		1.40058	16.926
1.00158	706.854		1.40158	16.954
1.00258	707.524		1.40258	16.9225
1.00358	708.218		1.40358	16.4255
1.00458	708.911		1.40458	15.9215
1.00558	709.592		1.40558	15.792
1.00658	710.306		1.40658	15.7815
1.00758	711.055		1.40758	15.3685
1.00858	711.83		1.40858	15.169
1.00958	712.605		1.40958	14.77
1.01058	713.376		1.41058	14.868
1.01158	714.129		1.41158	14.651
1.01258	714.895		1.41258	14.35
1.01358	715.653		1.41358	14.2065
1.01458	716.409		1.41458	13.8635
1.01558	717.15		1.41558	13.5765
1.01658	717.887		1.41658	13.111
1.01758	718.633		1.41758	12.8695
1.01858	719.397		1.41858	12.677
1.01958	720.1		1.41958	12.3655
1.02058	720.829		1.42058	12.0785
1.02158	721.574		1.42158	11.83
1.02258	722.311		1.42258	11.4905
1.02358	723.085		1.42358	11.116
1.02458	723.822		1.42458	10.864
1.02558	724.563		1.42558	10.773
1.02658	725.308		1.42658	10.15
1.02758	726.052		1.42758	10.038
1.02858	726.761		1.42858	9.814
1.02958	727.472		1.42958	9.7895
1.03058	728.182		1.43058	9.534
1.03158	728.888		1.43158	9.065
1.03258	729.588		1.43258	9.016
1.03358	730.333		1.43358	9.268
1.03458	731.057		1.43458	8.9635
1.03558	731.721		1.43558	8.7115
1.03658	732.432		1.43658	8.3475
1.03758	733.207		1.43758	8.7255
1.03858	733.988		1.43858	8.0675
1.03958	734.789		1.43958	7.7735
1.04058	735.577		1.44058	7.945
1.04158	736.372		1.44158	7.707
1.04258	737.118		1.44258	7.8785
1.04358	737.905		1.44358	7.2485
1.04458	738.696		1.44458	7.1645
1.04558	739.479		1.44558	7.07
1.04658	740.267		1.44658	6.9825
1.04758	741.069		1.44758	7.035
1.04858	741.828		1.44858	6.8845
1.04958	742.563		1.44958	6.8145
1.05058	743.306		1.45058	6.748
1.05158	744.088		1.45158	6.734
1.05258	744.849		1.45258	6.5905
1.05358	745.584		1.45358	6.552
1.05458	746.331		1.45458	6.4225
1.05558	747.059		1.45558	6.3245
1.05658	747.796		1.45658	6.293
1.05758	748.507		1.45758	6.244
1.05858	749.258		1.45858	6.125
1.05958	749.982		1.45958	6.167
1.06058	750.702		1.46058	6.1775
1.06158	751.373		1.46158	6.4855
1.06258	752.089		1.46258	5.9185
1.06358	752.818		1.46358	6.027
1.06458	753.579		1.46458	5.7995
1.06558	754.319		1.46558	5.9745
1.06658	755.029		1.46658	5.88
1.06758	755.725		1.46758	5.873
1.06858	756.407		1.46858	5.691
1.06958	757.089		1.46958	5.7575
1.07058	757.756		1.47058	5.8275
1.07158	758.466		1.47158	5.761
1.07258	759.154		1.47258	5.726
1.07358	759.854		1.47358	5.5475
1.07458	760.543		1.47458	5.544
1.07558	761.215		1.47558	5.5195
1.07658	761.918		1.47658	5.6175
1.07758	762.639		1.47758	5.4495
1.07858	763.389		1.47858	5.3165
1.07958	764.109		1.47958	5.327
1.08058	764.785		1.48058	5.334
1.08158	765.402		1.48158	5.145
1.08258	766.037		1.48258	5.418
1.08358	766.695		1.48358	5.2605
1.08458	767.363		1.48458	5.32
1.08558	768.028		1.48558	5.292
1.08658	768.695		1.48658	5.117
1.08758	769.334		1.48758	5.138
1.08858	769.956		1.48858	5.026
1.08958	770.644		1.48958	5.1625
1.09058	771.335		1.49058	5.2115
1.09158	772.01		1.49158	5.096
1.09258	772.722		1.49258	4.928
1.09358	773.404		1.49358	5.0435
1.09458	774.074		1.49458	5.0435
1.09558	774.716		1.49558	5.2045
1.09658	775.388		1.49658	5.292
1.09758	776.064		1.49758	5.0855
1.09858	776.741		1.49858	5.0295
1.09958	777.409		1.49958	5.215
1.10058	778.065		1.50058	5.1975
1.10158	778.737		1.50158	5.138
1.10258	779.426		1.50258	5.138
1.10358	780.055		1.50358	5.1835
1.10458	780.636		1.50458	5.3305
1.10558	781.275		1.50558	5.1135
1.10658	781.92		1.50658	5.341
1.10758	782.54		1.50758	5.271
1.10858	783.146		1.50858	5.278
1.10958	783.724		1.50958	5.3515
1.11058	784.318		1.51058	5.376
1.11158	784.911		1.51158	5.537
1.11258	785.475		1.51258	5.5545
1.11358	786.085		1.51358	5.439
1.11458	786.677		1.51458	5.4915
1.11558	787.244		1.51558	5.6735
1.11658	787.8		1.51658	5.7085
1.11758	788.306		1.51758	5.7085
1.11858	788.832		1.51858	5.705
1.11958	789.383		1.51958	5.5895
1.12058	789.88		1.52058	5.8275
1.12158	790.366		1.52158	5.908
1.12258	790.845		1.52258	5.9815
1.12358	791.332		1.52358	5.8415
1.12458	791.823		1.52458	5.985
1.12558	792.323		1.52558	6.0585
1.12658	792.838		1.52658	6.3455
1.12758	793.351		1.52758	6.3455
1.12858	793.861		1.52858	6.426
1.12958	794.35		1.52958	6.5135
1.13058	794.846		1.53058	6.657
1.13158	795.376		1.53158	6.769
1.13258	795.913		1.53258	7.147
1.13358	796.45		1.53358	7.1295
1.13458	796.978		1.53458	7.189
1.13558	797.509		1.53558	7.3675
1.13658	798.037		1.53658	7.637
1.13758	798.564		1.53758	7.777
1.13858	799.09		1.53858	7.98
1.13958	799.618		1.53958	7.952
1.14058	800.156		1.54058	7.987
1.14158	800.661		1.54158	8.3265
1.14258	801.142		1.54258	8.2635
1.14358	801.641		1.54358	8.4455
1.14458	802.183		1.54458	8.953
1.14558	802.688		1.54558	9.0195
1.14658	803.206		1.54658	9.3275
1.14758	803.675		1.54758	9.576
1.14858	804.143		1.54858	9.716
1.14958	804.615		1.54958	10.269
1.15058	805.08		1.55058	10.4545
1.15158	805.582		1.55158	10.6645
1.15258	806.041		1.55258	10.864
1.15358	806.521		1.55358	11.053
1.15458	807.037		1.55458	11.382
1.15558	807.545		1.55558	11.753
1.15658	808.043		1.55658	11.9385
1.15758	808.588		1.55758	12.215
1.15858	809.154		1.55858	12.5755
1.15958	809.729		1.55958	12.9115
1.16058	810.259		1.56058	12.9675
1.16158	810.797		1.56158	13.482
1.16258	811.397		1.56258	13.8285
1.16358	811.995		1.56358	14.2555
1.16458	812.516		1.56458	14.5005
1.16558	813.054		1.56558	14.882
1.16658	813.6		1.56658	15.351
1.16758	814.171		1.56758	15.7325
1.16858	814.756		1.56858	16.1
1.16958	815.315		1.56958	16.5585
1.17058	815.852		1.57058	16.5655
1.17158	816.405		1.57158	17.0345
1.17258	816.964		1.57258	17.689
1.17358	817.525		1.57358	18.235
1.17458	818.112		1.57458	18.6655
1.17558	818.714		1.57558	19.208
1.17658	819.283		1.57658	19.6315
1.17758	819.871		1.57758	20.006
1.17858	820.454		1.57858	20.538
1.17958	821.057		1.57958	20.874
1.18058	821.674		1.58058	21.4585
1.18158	822.23		1.58158	21.945
1.18258	822.728		1.58258	22.54
1.18358	823.23		1.58358	23.058
1.18458	823.794		1.58458	23.5305
1.18558	824.414		1.58558	24.0765
1.18658	825.038		1.58658	24.6295
1.18758	825.677		1.58758	25.3015
1.18858	826.32		1.58858	25.683
1.18958	826.926		1.58958	26.264
1.19058	827.542		1.59058	26.9395
1.19158	828.167		1.59158	27.538
1.19258	828.778		1.59258	28.1575
1.19358	829.421		1.59358	28.511
1.19458	830.039		1.59458	28.9065
1.19558	830.651		1.59558	29.89
1.19658	831.271		1.59658	30.5235
1.19758	831.916		1.59758	31.3495
1.19858	832.548		1.59858	31.7905
1.19958	833.209		1.59958	32.417
1.20058	833.901		1.60058	33.061
1.20158	834.561		1.60158	33.824
1.20258	835.189		1.60258	34.552
1.20358	835.833		1.60358	35.28
1.20458	836.47		1.60458	35.56
1.20558	837.113		1.60558	36.575
1.20658	837.759		1.60658	37.205
1.20758	838.4		1.60758	38.01
1.20858	838.992		1.60858	38.85
1.20958	839.586		1.60958	39.48
1.21058	840.195		1.61058	40.18
1.21158	840.834		1.61158	41.02
1.21258	841.489		1.61258	41.825
1.21358	842.12		1.61358	42.665
1.21458	842.749		1.61458	43.435
1.21558	843.397		1.61558	44.17
1.21658	844.062		1.61658	44.905
1.21758	844.781		1.61758	45.395
1.21858	845.457		1.61858	46.305
1.21958	846.134		1.61958	47.25
1.22058	846.824		1.62058	48.16
1.22158	847.519		1.62158	48.895
1.22258	848.225		1.62258	50.015
1.22358	848.946		1.62358	50.75
1.22458	849.661		1.62458	51.485
1.22558	850.361		1.62558	52.115
1.22658	851.046		1.62658	52.955
1.22758	851.76		1.62758	53.865
1.22858	852.416		1.62858	54.74
1.22958	853.067		1.62958	55.545
1.23058	853.738		1.63058	56.385
1.23158	854.429		1.63158	57.085
1.23258	855.152		1.63258	58.03
1.23358	855.812		1.63358	59.01
1.23458	856.488		1.63458	59.85
1.23558	857.141		1.63558	60.655
1.23658	857.84		1.63658	61.46
1.23758	858.479		1.63758	62.44
1.23858	859.114		1.63858	63.35
1.23958	859.784		1.63958	64.26
1.24058	860.477		1.64058	65.065
1.24158	861.19		1.64158	66.01
1.24258	861.895		1.64258	67.06
1.24358	862.576		1.64358	67.83
1.24458	863.276		1.64458	68.635
1.24558	864.01		1.64558	69.44
1.24658	864.665		1.64658	70.49
1.24758	865.331		1.64758	71.295
1.24858	865.988		1.64858	71.995
1.24958	866.642		1.64958	72.94
1.25058	867.334		1.65058	73.78
1.25158	868.03		1.65158	74.69
1.25258	868.73		1.65258	75.81
1.25358	869.455		1.65358	76.615
1.25458	870.122		1.65458	77.63
1.25558	870.846		1.65558	79.135
1.25658	871.552		1.65658	79.38
1.25758	872.332		1.65758	80.675
1.25858	873.084		1.65858	81.305
1.25958	873.8		1.65958	82.32
1.26058	874.505		1.66058	82.39
1.26158	875.209		1.66158	83.545
1.26258	875.975		1.66258	84.56
1.26358	876.732		1.66358	85.435
1.26458	877.484		1.66458	86.625
1.26558	878.215		1.66558	87.605
1.26658	879.001		1.66658	88.55
1.26758	879.819		1.66758	89.425
1.26858	880.659		1.66858	90.195
1.26958	881.493		1.66958	91.175
1.27058	882.3		1.67058	92.19
1.27158	883.116		1.67158	93.03
1.27258	883.939		1.67258	93.905
1.27358	884.788		1.67358	95.41
1.27458	885.62		1.67458	97.16
1.27558	886.439		1.67558	98.035
1.27658	887.241		1.67658	98.945
1.27758	888.076		1.67758	99.925
1.27858	888.914		1.67858	100.45
1.27958	889.76		1.67958	101.57
1.28058	890.621		1.68058	101.745
1.28158	891.453		1.68158	102.865
1.28258	892.272		1.68258	104.09
1.28358	893.105		1.68358	105.315
1.28458	893.985		1.68458	106.295
1.28558	894.869		1.68558	106.82
1.28658	895.719		1.68658	108.43
1.28758	896.566		1.68758	109.375
1.28858	897.433		1.68858	110.18
1.28958	898.261		1.68958	110.88
1.29058	899.099		1.69058	111.265
1.29158	899.921		1.69158	112.105
1.29258	900.787		1.69258	113.33
1.29358	901.588		1.69358	114.52
1.29458	902.411		1.69458	116.165
1.29558	903.269		1.69558	116.305
1.29658	904.107		1.69658	117.705
1.29758	904.915		1.69758	119.385
1.29858	905.721		1.69858	119.875
1.29958	906.572		1.69958	121.275
1.30058	907.43		1.70058	122.185
1.30158	908.251		1.70158	123.445
1.30258	909.032		1.70258	124.705
1.30358	909.826		1.70358	125.685
1.30458	910.637		1.70458	126.385
1.30558	911.473		1.70558	127.225
1.30658	912.316		1.70658	128.1
1.30758	913.162		1.70758	128.73
1.30858	914.072		1.70858	130.025
1.30958	914.974		1.70958	131.25
1.31058	915.862		1.71058	132.65
1.31158	916.746		1.71158	133.35
1.31258	917.647		1.71258	134.54
1.31358	918.514		1.71358	136.185
1.31458	919.383		1.71458	137.305
1.31558	920.28		1.71558	137.83
1.31658	921.2		1.71658	141.505
1.31758	922.136		1.71758	145.845
1.31858	923.12		1.71858	146.405
1.31958	924.117		1.71958	147.245
1.32058	925.089		1.72058	147.875
1.32158	926.061		1.72158	149.17
1.32258	927.001		1.72258	150.185
1.32358	927.922		1.72358	151.27
1.32458	928.878		1.72458	152.145
1.32558	929.819		1.72558	153.755
1.32658	930.801		1.72658	154.98
1.32758	931.778		1.72758	155.82
1.32858	932.774		1.72858	157.22
1.32958	933.762		1.72958	158.585
1.33058	934.681		1.73058	159.74
1.33158	935.627		1.73158	161.21
1.33258	936.577		1.73258	162.505
1.33358	937.56		1.73358	163.345
1.33458	938.542		1.73458	164.57
1.33558	939.499		1.73558	165.55
1.33658	940.442		1.73658	166.25
1.33758	941.366		1.73758	166.565
1.33858	942.331		1.73858	168
1.33958	943.327		1.73958	169.645
1.34058	944.334		1.74058	170.555
1.34158	945.324		1.74158	170.975
1.34258	946.286		1.74258	171.885
1.34358	947.261		1.74358	172.725
1.34458	948.217		1.74458	174.055
1.34558	949.174		1.74558	174.545
1.34658	950.139		1.74658	175.98
1.34758	951.104		1.74758	176.54
1.34858	952.114		1.74858	177.31
1.34958	953.116		1.74958	178.29
1.35058	954.071		1.75058	180.075
1.35158	955.023		1.75158	181.02
1.35258	955.982		1.75258	182.245
1.35358	956.972		1.75358	183.295
1.35458	957.928		1.75458	184.345
1.35558	958.892		1.75558	186.13
1.35658	959.915		1.75658	187.635
1.35758	960.929		1.75758	190.12
1.35858	961.925		1.75858	190.785
1.35958	962.89		1.75958	192.045
1.36058	963.886		1.76058	193.095
1.36158	964.863		1.76158	194.25
1.36258	965.811		1.76258	195.265
1.36358	966.753		1.76358	195.86
1.36458	967.704		1.76458	196.07
1.36558	968.69		1.76558	196.735
1.36658	969.662		1.76658	197.12
1.36758	970.625		1.76758	201.383
1.36858	971.6		1.76858	202.557
1.36958	972.555		1.76958	203.73
1.37058	973.531		1.77058	204.904
1.37158	974.549		1.77158	206.078
1.37258	975.591		1.77258	207.252
1.37358	976.648		1.77358	208.426
1.37458	977.693		1.77458	209.601
1.37558	978.745		1.77558	210.776
1.37658	979.755		1.77658	211.951
1.37758	980.819		1.77758	213.126
1.37858	981.857		1.77858	214.301
1.37958	982.924		1.77958	215.477
1.38058	983.988		1.78058	216.653
1.38158	985.014		1.78158	217.829
1.38258	986.016		1.78258	219.005
1.38358	987.01		1.78358	220.182
1.38458	988.02		1.78458	221.359
1.38558	989.066		1.78558	222.535
1.38658	990.158		1.78658	223.713
1.38758	991.236		1.78758	224.89
1.38858	992.302		1.78858	226.068
1.38958	993.359		1.78958	227.245
1.39058	994.429		1.79058	228.423
1.39158	995.515		1.79158	229.602
1.39258	996.635		1.79258	230.78
1.39358	997.77		1.79358	231.959
1.39458	998.866		1.79458	233.138
1.39558	999.959		1.79558	234.317
1.39658	1001.06		1.79658	235.496
1.39758	1002.17		1.79758	236.676
1.39858	1003.24		1.79858	237.855
1.39958	1004.3		1.79958	239.035
1.40058	1005.39		1.80058	240.215
1.40158	1006.49		1.80158	241.396
1.40258	1007.6		1.80258	242.576
1.40358	1008.72		1.80358	243.757
1.40458	1009.81		1.80458	244.938
1.40558	1010.91		1.80558	246.12
1.40658	1012.03		1.80658	247.301
1.40758	1013.12		1.80758	248.483
1.40858	1014.17		1.80858	249.665
1.40958	1015.2		1.80958	250.847
1.41058	1016.24		1.81058	252.029
1.41158	1017.25		1.81158	253.212
1.41258	1018.29		1.81258	254.394
1.41358	1019.31		1.81358	255.577
1.41458	1020.32		1.81458	256.76
1.41558	1021.34		1.81558	257.944
1.41658	1022.41		1.81658	259.127
1.41758	1023.5		1.81758	260.311
1.41858	1024.57		1.81858	261.495
1.41958	1025.62		1.81958	262.68
1.42058	1026.66		1.82058	263.864
1.42158	1027.68		1.82158	265.049
1.42258	1028.71		1.82258	266.234
1.42358	1029.76		1.82358	267.419
1.42458	1030.79		1.82458	268.604
1.42558	1031.85		1.82558	269.79
1.42658	1032.92		1.82658	270.975
1.42758	1034.02		1.82758	272.161
1.42858	1035.07		1.82858	273.347
1.42958	1036.09		1.82958	274.534
1.43058	1037.16		1.83058	275.721
1.43158	1038.21		1.83158	276.907
1.43258	1039.25		1.83258	278.094
1.43358	1040.32		1.83358	279.282
1.43458	1041.4		1.83458	280.469
1.43558	1042.5		1.83558	281.657
1.43658	1043.63		1.83658	282.845
1.43758	1044.69		1.83758	284.033
1.43858	1045.75		1.83858	285.221
1.43958	1046.8		1.83958	286.41
1.44058	1047.83		1.84058	287.598
1.44158	1048.86		1.84158	288.787
1.44258	1049.92		1.84258	289.977
1.44358	1050.96		1.84358	291.166
1.44458	1051.99		1.84458	292.356
1.44558	1053.04		1.84558	293.545
1.44658	1054.07		1.84658	294.736
1.44758	1055.12		1.84758	295.926
1.44858	1056.15		1.84858	297.116
1.44958	1057.2		1.84958	298.307
1.45058	1058.25		1.85058	299.498
1.45158	1059.27		1.85158	300.689
1.45258	1060.29		1.85258	301.88
1.45358	1061.32		1.85358	303.072
1.45458	1062.34		1.85458	304.264
1.45558	1063.36		1.85558	305.456
1.45658	1064.38		1.85658	306.648
1.45758	1065.37		1.85758	307.84
1.45858	1066.39		1.85858	309.033
1.45958	1067.38		1.85958	310.226
1.46058	1068.37		1.86058	311.419
1.46158	1069.35		1.86158	312.612
1.46258	1070.36		1.86258	313.806
1.46358	1071.36		1.86358	314.999
1.46458	1072.39		1.86458	316.193
1.46558	1073.35		1.86558	317.387
1.46658	1074.29		1.86658	318.582
1.46758	1075.28		1.86758	319.776
1.46858	1076.3		1.86858	320.971
1.46958	1077.3		1.86958	322.166
1.47058	1078.32		1.87058	323.361
1.47158	1079.37		1.87158	324.557
1.47258	1080.41		1.87258	325.752
1.47358	1081.44		1.87358	326.948
1.47458	1082.42		1.87458	328.144
1.47558	1083.38		1.87558	329.34
1.47658	1084.37		1.87658	330.537
1.47758	1085.34		1.87758	331.734
1.47858	1086.28		1.87858	332.931
1.47958	1087.19		1.87958	334.128
1.48058	1088.14		1.88058	335.325
1.48158	1089.1		1.88158	336.523
1.48258	1090.12		1.88258	337.72
1.48358	1091.14		1.88358	338.918
1.48458	1092.15		1.88458	340.117
1.48558	1093.11		1.88558	341.315
1.48658	1093.99		1.88658	342.514
1.48758	1094.85		1.88758	343.712
1.48858	1095.74		1.88858	344.912
1.48958	1096.65		1.88958	346.111
1.49058	1097.51		1.89058	347.31
1.49158	1098.39		1.89158	348.51
1.49258	1099.27		1.89258	349.71
1.49358	1100.13		1.89358	350.91
1.49458	1100.98		1.89458	352.11
1.49558	1101.82		1.89558	353.311
1.49658	1102.69		1.89658	354.512
1.49758	1103.6		1.89758	355.713
1.49858	1104.5		1.89858	356.914
1.49958	1105.38		1.89958	358.115
1.50058	1106.27		1.90058	359.317
1.50158	1107.13		1.90158	360.519
1.50258	1107.98		1.90258	361.721
1.50358	1108.81		1.90358	362.923
1.50458	1109.71		1.90458	364.126
1.50558	1110.63		1.90558	365.329
1.50658	1111.52		1.90658	366.532
1.50758	1112.4		1.90758	367.735
1.50858	1113.3		1.90858	368.938
1.50958	1114.19		1.90958	370.142
1.51058	1115.08		1.91058	371.345
1.51158	1115.96		1.91158	372.549
1.51258	1116.86		1.91258	373.754
1.51358	1117.77		1.91358	374.958
1.51458	1118.67		1.91458	376.163
1.51558	1119.59		1.91558	377.368
1.51658	1120.5		1.91658	378.573
1.51758	1121.43		1.91758	379.778
1.51858	1122.44		1.91858	380.983
1.51958	1123.4		1.91958	382.189
1.52058	1124.36		1.92058	383.395
1.52158	1125.36		1.92158	384.601
1.52258	1126.4		1.92258	385.808
1.52358	1127.48		1.92358	387.014
1.52458	1128.55		1.92458	388.221
1.52558	1129.63		1.92558	389.428
1.52658	1130.73		1.92658	390.635
1.52758	1131.8		1.92758	391.843
1.52858	1132.89		1.92858	393.05
1.52958	1133.97		1.92958	394.258
1.53058	1135.06		1.93058	395.466
1.53158	1136.12		1.93158	396.675
1.53258	1137.18		1.93258	397.883
1.53358	1138.25		1.93358	399.092
1.53458	1139.34		1.93458	400.301
1.53558	1140.4		1.93558	401.51
1.53658	1141.45		1.93658	402.719
1.53758	1142.49		1.93758	403.929
1.53858	1143.59		1.93858	405.139
1.53958	1144.73		1.93958	406.349
1.54058	1145.88		1.94058	407.559
1.54158	1147.01		1.94158	408.77
1.54258	1148.18		1.94258	409.98
1.54358	1149.37		1.94358	411.191
1.54458	1150.53		1.94458	412.402
1.54558	1151.68		1.94558	413.613
1.54658	1152.87		1.94658	414.825
1.54758	1154.05		1.94758	416.037
1.54858	1155.24		1.94858	417.249
1.54958	1156.44		1.94958	418.461
1.55058	1157.71		1.95058	419.673
1.55158	1158.98		1.95158	420.886
1.55258	1160.22		1.95258	422.099
1.55358	1161.45		1.95358	423.312
1.55458	1162.67		1.95458	424.525
1.55558	1163.91		1.95558	425.738
1.55658	1165.14		1.95658	426.952
1.55758	1166.34		1.95758	428.166
1.55858	1167.53		1.95858	429.38
1.55958	1168.74		1.95958	430.594
1.56058	1169.92		1.96058	431.809
1.56158	1171.09		1.96158	433.024
1.56258	1172.28		1.96258	434.239
1.56358	1173.48		1.96358	435.454
1.56458	1174.69		1.96458	436.669
1.56558	1175.9		1.96558	437.885
1.56658	1177.15		1.96658	439.101
1.56758	1178.38		1.96758	440.317
1.56858	1179.58		1.96858	441.533
1.56958	1180.78		1.96958	442.749
1.57058	1182.01		1.97058	443.966
1.57158	1183.24		1.97158	445.183
1.57258	1184.42		1.97258	446.4
1.57358	1185.6		1.97358	447.617
1.57458	1186.79		1.97458	448.835
1.57558	1187.95		1.97558	450.053
1.57658	1189.1		1.97658	451.271
1.57758	1190.26		1.97758	452.489
1.57858	1191.43		1.97858	453.707
1.57958	1192.59		1.97958	454.926
1.58058	1193.73		1.98058	456.145
1.58158	1194.86		1.98158	457.364
1.58258	1196.01		1.98258	458.583
1.58358	1197.19		1.98358	459.802
1.58458	1198.38		1.98458	461.022
1.58558	1199.49		1.98558	462.242
1.58658	1200.54		1.98658	463.462
1.58758	1201.6		1.98758	464.682
1.58858	1202.66		1.98858	465.903
1.58958	1203.68		1.98958	467.124
1.59058	1204.7		1.99058	468.345
1.59158	1205.72		1.99158	469.566
1.59258	1206.73		1.99258	470.787
1.59358	1207.75		1.99358	472.009
1.59458	1208.73		1.99458	473.231
1.59558	1209.77		1.99558	474.453
1.59658	1210.83		1.99658	475.675
1.59758	1211.87		1.99758	476.898
1.59858	1212.88		1.99858	478.12
1.59958	1213.89		1.99958	479.343
			2.00058	480.566
			2.00158	481.79
			2.00258	483.013
			2.00358	484.237
			2.00458	485.461
			2.00558	486.685
			2.00658	487.91
			2.00758	489.134
			2.00858	490.359
			2.00958	491.584
			2.01058	492.809
			2.01158	494.035
			2.01258	495.26
			2.01358	496.486
			2.01458	497.713
			2.01558	498.939
			2.01658	500.165
			2.01758	501.392
			2.01858	502.619
			2.01958	503.846
			2.02058	505.074
			2.02158	506.301
			2.02258	507.529
			2.02358	508.757
			2.02458	509.986
			2.02558	511.214
			2.02658	512.443
			2.02758	513.672
			2.02858	514.901
			2.02958	516.13
			2.03058	517.36
			2.03158	518.59
			2.03258	519.82
			2.03358	521.05
			2.03458	522.28
			2.03558	523.511
			2.03658	524.742
			2.03758	525.973
			2.03858	527.204
			2.03958	528.436
			2.04058	529.667
			2.04158	530.899
			2.04258	532.131
			2.04358	533.364
			2.04458	534.596
			2.04558	535.829
			2.04658	537.062
			2.04758	538.295
			2.04858	539.529
			2.04958	540.762
			2.05058	541.996
			2.05158	543.23
			2.05258	544.465
			2.05358	545.699
			2.05458	546.934
			2.05558	548.169
			2.05658	549.404
			2.05758	550.639
			2.05858	551.875
			2.05958	553.111
			2.06058	554.347
			2.06158	555.583
			2.06258	556.819
			2.06358	558.056
			2.06458	559.293
			2.06558	560.53
			2.06658	561.767
			2.06758	563.005
			2.06858	564.242
			2.06958	565.48
			2.07058	566.718
			2.07158	567.957
			2.07258	569.195
			2.07358	570.434
			2.07458	571.673
			2.07558	572.912
			2.07658	574.152
			2.07758	575.392
			2.07858	576.631
			2.07958	577.871
			2.08058	579.112
			2.08158	580.352
			2.08258	581.593
			2.08358	582.834
			2.08458	584.075
			2.08558	585.228
			2.08658	586.47
			2.08758	587.713
			2.08858	588.955
			2.08958	590.198
			2.09058	591.441
			2.09158	592.684
			2.09258	593.927
			2.09358	595.171
			2.09458	596.415
			2.09558	597.659
			2.09658	598.903
			2.09758	600.148
			2.09858	601.393
			2.09958	602.638
			2.10058	603.883
			2.10158	605.128
			2.10258	606.374
			2.10358	607.62
			2.10458	608.866
			2.10558	610.112
			2.10658	611.359
			2.10758	612.606
			2.10858	613.853
			2.10958	615.1
			2.11058	616.347
			2.11158	617.595
			2.11258	618.843
			2.11358	620.091
			2.11458	621.339
			2.11558	622.588
			2.11658	623.837
			2.11758	625.086
			2.11858	626.335
			2.11958	627.584
			2.12058	628.834
			2.12158	630.084
			2.12258	631.334
			2.12358	632.584
			2.12458	633.835
			2.12558	635.086
			2.12658	636.337
			2.12758	637.588
			2.12858	638.839
			2.12958	640.091
			2.13058	641.343
			2.13158	642.595
			2.13258	643.848
			2.13358	645.1
			2.13458	646.353
			2.13558	647.606
			2.13658	648.859
			2.13758	650.113
			2.13858	651.366
			2.13958	652.62
			2.14058	653.875
			2.14158	655.129
			2.14258	656.383
			2.14358	657.638
			2.14458	658.893
			2.14558	660.149
			2.14658	661.404
			2.14758	662.66
			2.14858	663.916
			2.14958	665.172
			2.15058	666.428
			2.15158	667.685
			2.15258	668.942
			2.15358	670.199
			2.15458	671.456
			2.15558	672.714
			2.15658	673.971
			2.15758	675.229
			2.15858	676.487
			2.15958	677.746
			2.16058	679.004
			2.16158	680.263
			2.16258	681.522
			2.16358	682.782
			2.16458	684.041
			2.16558	685.301
			2.16658	686.561
			2.16758	687.821
			2.16858	689.081
			2.16958	690.342
			2.17058	691.603
			2.17158	692.864
			2.17258	694.125
			2.17358	695.387
			2.17458	696.649
			2.17558	697.911
			2.17658	699.173
			2.17758	700.435
			2.17858	701.698
			2.17958	702.961
			2.18058	704.224
			2.18158	705.487
			2.18258	706.751
			2.18358	708.014
			2.18458	709.278
			2.18558	710.543
			2.18658	711.807
			2.18758	713.072
			2.18858	714.337
			2.18958	715.602
			2.19058	716.867
			2.19158	718.133
			2.19258	719.398
			2.19358	720.664
			2.19458	721.931
			2.19558	723.197
			2.19658	724.464
			2.19758	725.731
			2.19858	726.998
			2.19958	728.265
			2.20058	729.533
			2.20158	730.8
			2.20258	732.068
			2.20358	733.337
			2.20458	734.605
			2.20558	735.874
			2.20658	737.143
			2.20758	738.412
			2.20858	739.681
			2.20958	740.951
			2.21058	742.221
			2.21158	743.491
			2.21258	744.761
			2.21358	746.031
			2.21458	747.302
			2.21558	748.573
			2.21658	749.844
			2.21758	751.115
			2.21858	752.387
			2.21958	753.659
			2.22058	754.931
			2.22158	756.203
			2.22258	757.476
			2.22358	758.748
			2.22458	760.021
			2.22558	761.294
			2.22658	762.568
			2.22758	763.841
			2.22858	765.115
			2.22958	766.389
			2.23058	767.663
			2.23158	768.938
			2.23258	770.213
			2.23358	771.488
			2.23458	772.763
			2.23558	774.038
			2.23658	775.314
			2.23758	776.59
			2.23858	777.866
			2.23958	779.142
			2.24058	780.418
			2.24158	781.695
			2.24258	782.972
			2.24358	784.249
			2.24458	785.527
			2.24558	786.804
			2.24658	788.082
			2.24758	789.36
			2.24858	790.638
			2.24958	791.917
			2.25058	793.196
			2.25158	794.475
			2.25258	795.754
			2.25358	797.033
			2.25458	798.313
			2.25558	799.593
			2.25658	800.873
			2.25758	802.153
			2.25858	803.434
			2.25958	804.714
			2.26058	805.995
			2.26158	807.277
			2.26258	808.558
			2.26358	809.84
			2.26458	811.122
			2.26558	812.404
			2.26658	813.686
			2.26758	814.968
			2.26858	816.251
			2.26958	817.534
			2.27058	818.817
			2.27158	820.101
			2.27258	821.385
			2.27358	822.668
			2.27458	823.953
			2.27558	825.237
			2.27658	826.521
			2.27758	827.806
			2.27858	829.091
			2.27958	830.376
			2.28058	831.662
			2.28158	832.948
			2.28258	834.233
			2.28358	835.52
			2.28458	836.806
			2.28558	838.092
			2.28658	839.379
			2.28758	840.666
			2.28858	841.953
			2.28958	843.241
			2.29058	844.529
			2.29158	845.817
			2.29258	847.105
			2.29358	848.393
			2.29458	849.682
			2.29558	850.97
			2.29658	852.259
			2.29758	853.549
			2.29858	854.838
			2.29958	856.128
			2.30058	857.418
			2.30158	858.708
			2.30258	859.998
			2.30358	861.289
			2.30458	862.58
			2.30558	863.871
			2.30658	865.162
			2.30758	866.453
			2.30858	867.745
			2.30958	869.037
			2.31058	870.329
			2.31158	871.622
			2.31258	872.914
			2.31358	874.207
			2.31458	875.5
			2.31558	876.793
			2.31658	878.087
			2.31758	879.38
			2.31858	880.674
			2.31958	881.969
			2.32058	883.263
			2.32158	884.558
			2.32258	885.852
			2.32358	887.147
			2.32458	888.443
			2.32558	889.738
			2.32658	891.034
			2.32758	892.33
			2.32858	893.626
			2.32958	894.923
			2.33058	896.219
			2.33158	897.516
			2.33258	898.813
			2.33358	900.11
			2.33458	901.408
			2.33558	902.706
			2.33658	904.004
			2.33758	905.302
			2.33858	906.6
			2.33958	907.899
			2.34058	909.198
			2.34158	910.497
			2.34258	911.796
			2.34358	913.096
			2.34458	914.395
			2.34558	915.695
			2.34658	916.996
			2.34758	918.296
			2.34858	919.597
			2.34958	920.897
			2.35058	922.199
			2.35158	923.5
			2.35258	924.801
			2.35358	926.103
			2.35458	927.405
			2.35558	928.707
			2.35658	930.01
			2.35758	931.312
			2.35858	932.615
			2.35958	933.918
			2.36058	935.222
			2.36158	936.525
			2.36258	937.829
			2.36358	939.133
			2.36458	940.437
			2.36558	941.742
			2.36658	943.046
			2.36758	944.351
			2.36858	945.656
			2.36958	946.962
			2.37058	948.267
			2.37158	949.573
			2.37258	950.879
			2.37358	952.185
			2.37458	953.492
			2.37558	954.799
			2.37658	956.105
			2.37758	957.413
			2.37858	958.72
			2.37958	960.028
			2.38058	961.335
			2.38158	962.643
			2.38258	963.952
			2.38358	965.26
			2.38458	966.569
			2.38558	967.878
			2.38658	969.187
			2.38758	970.496
			2.38858	971.806
			2.38958	973.116
			2.39058	974.426
			2.39158	975.736
			2.39258	977.046
			2.39358	978.357
			2.39458	979.668
			2.39558	980.979
			2.39658	982.29
			2.39758	983.602
			2.39858	984.914
			2.39958	986.226
			2.40058	987.538
			2.40158	988.851
			2.40258	990.163
			2.40358	1023.4
			2.40458	1017.8
			2.40558	1016.05
			2.40658	1008.7
			2.40758	1022.7
			2.40858	1009.05
			2.40958	1001.7
[truncated: 2 more rows]

## Sheet: Fig.2f
	OER	GOR
Current density (mA cm-2)	Potential (V vs. RHE)
50	1.6	0.24658
100	1.63	0.32158
200	1.68	0.43658
300	1.72	0.54258
400	1.76	0.64258
500	1.8	0.73558

[truncated: 55 more sheets: Fig.2g, Fig.2h, Fig.3a, Fig.3b, Fig.3c, Fig.3d, Fig.3e, Fig.3f, Fig.3i, Fig.3j, Fig.3k, Fig.3l, Fig.4a, Fig.4b, Fig.4c, Fig.4f, Fig.5b, Fig.5c, Fig.5d, Fig.5e …]
